# Supplementary material for: Effects of drop net and helicopter net-gun capture on movement, space use, and survival of white-tailed deer
Source: PLoS One. 2026 Jan 6;21(1):e0340491. doi: 10.1371/journal.pone.0340491 (PMC12798857; doi:10.1371/journal.pone.0340491)
Supplement: S1 Code — R script and tutorial used to perform survival analyses and create figures included in the manuscript. The data is that of female and male white-tailed deer (Odocoileus virginianus) on Joint Base San Antonio-Camp Bullis, Texas, USA, 2011–2015. (ZIP) [file pone.0340491.s001.zip]

Archive with 7 entries (4 files):
- S1 Code/
- S1 Code/Data/
- S1 Code/Data/Morts.csv
- S1 Code/Data/Morts.rds
- S1 Code/Data/Read Me.docx
- S1 Code/R script/
- S1 Code/R script/S1 Code.R
