# Supplementary material for: Effects of drop net and helicopter net-gun capture on movement, space use, and survival of white-tailed deer
Source: PLoS One. 2026 Jan 6;21(1):e0340491. doi: 10.1371/journal.pone.0340491 (PMC12798857; doi:10.1371/journal.pone.0340491)
Supplement: S1 Code — R script and tutorial used to perform survival analyses and create figures included in the manuscript. The data is that of female and male white-tailed deer (Odocoileus virginianus) on Joint Base San Antonio-Camp Bullis, Texas, USA, 2011–2015. (ZIP) [file pone.0340491.s001.zip › S1 Code/Data/Morts.csv]

AnimalID	KC_CollEv	Sex	time	censor	CaptureMethod	RecapNumber	Season	Season2
1	1	F	30	0	Drop Net	NoRecap	Summer	Warm
10	14	F	30	0	Drop Net	NoRecap	Fall	Cool
10	46	F	30	0	Helicopter-1	Recap	Summer	Warm
11	15	F	30	0	Drop Net	NoRecap	Fall	Cool
12	16	F	30	0	Drop Net	NoRecap	Fall	Cool
13	17	M	30	0	Drop Net	NoRecap	Fall	Cool
14	18	M	30	0	Drop Net	NoRecap	Fall	Cool
15	20	M	30	0	Drop Net	NoRecap	Winter	Cool
16	22	M	30	0	Drop Net	NoRecap	Winter	Cool
17	23	M	30	0	Drop Net	NoRecap	Winter	Cool
17	37	M	30	0	Helicopter-1	Recap	Summer	Warm
18	27	M	30	0	Drop Net	NoRecap	Winter	Cool
19	28	M	30	0	Drop Net	NoRecap	Spring	Cool
2	2	M	30	0	Drop Net	NoRecap	Summer	Warm
2	21	M	30	0	Drop Net	Recap	Winter	Cool
2	33	M	30	0	Helicopter-1	Recap	Summer	Warm
20	29	F	30	0	Drop Net	NoRecap	Spring	Cool
22	8	M	30	0	Drop Net	NoRecap	Summer	Warm
23	11	M	30	0	Drop Net	NoRecap	Fall	Cool
24	12	M	30	0	Drop Net	NoRecap	Fall	Cool
25	24	M	30	0	Drop Net	NoRecap	Winter	Cool
26	25	M	30	0	Drop Net	NoRecap	Winter	Cool
27	26	M	30	0	Drop Net	NoRecap	Winter	Cool
27	145	M	30	0	Helicopter-2	Recap	Winter	Cool
28	32	M	30	0	Helicopter-1	NoRecap	Summer	Warm
29	34	M	30	0	Helicopter-1	NoRecap	Summer	Warm
3	3	M	30	0	Drop Net	NoRecap	Summer	Warm
3	19	M	30	0	Drop Net	Recap	Winter	Cool
30	36	M	30	0	Helicopter-1	NoRecap	Summer	Warm
31	38	F	30	0	Helicopter-1	NoRecap	Summer	Warm
31	80	F	30	0	Helicopter-1	Recap	Winter	Cool
32	40	M	30	0	Helicopter-1	NoRecap	Summer	Warm
33	42	F	30	0	Helicopter-1	NoRecap	Summer	Warm
35	48	F	30	0	Helicopter-1	NoRecap	Summer	Warm
36	49	F	30	0	Helicopter-1	NoRecap	Summer	Warm
36	122	F	30	0	Helicopter-2	Recap	Summer	Warm
37	67	M	30	0	Helicopter-1	NoRecap	Winter	Cool
37	114	M	30	0	Helicopter-2	Recap	Summer	Warm
38	52	M	30	0	Helicopter-1	NoRecap	Summer	Warm
39	54	F	7	1	Helicopter-1	NoRecap	Summer	Warm
4	4	M	30	0	Drop Net	NoRecap	Summer	Warm
4	110	M	30	0	Helicopter-2	Recap	Summer	Warm
40	56	M	30	0	Helicopter-1	NoRecap	Summer	Warm
41	30	F	30	0	Drop Net	NoRecap	Summer	Warm
41	107	F	30	0	Helicopter-2	Recap	Summer	Warm
41	147	F	30	0	Helicopter-2	Recap	Winter	Cool
42	31	F	30	0	Drop Net	NoRecap	Summer	Warm
43	35	M	30	0	Helicopter-1	NoRecap	Summer	Warm
44	39	F	30	0	Helicopter-1	NoRecap	Summer	Warm
45	41	M	30	0	Helicopter-1	NoRecap	Summer	Warm
46	43	F	30	0	Helicopter-1	NoRecap	Summer	Warm
47	45	M	30	0	Helicopter-1	NoRecap	Summer	Warm
48	47	F	7	1	Helicopter-1	NoRecap	Summer	Warm
49	50	F	30	0	Helicopter-1	NoRecap	Summer	Warm
5	5	F	19	1	Drop Net	NoRecap	Summer	Warm
50	51	F	30	0	Helicopter-1	NoRecap	Summer	Warm
50	108	F	30	0	Helicopter-2	Recap	Summer	Warm
52	55	F	30	0	Helicopter-1	NoRecap	Summer	Warm
52	163	F	30	0	Helicopter-2	Recap	Winter	Cool
53	58	M	30	0	Helicopter-1	NoRecap	Summer	Warm
54	59	M	30	0	Helicopter-1	NoRecap	Summer	Warm
55	61	M	30	0	Helicopter-1	NoRecap	Summer	Warm
55	95	M	30	0	Helicopter-1	Recap	Winter	Cool
56	63	F	30	0	Helicopter-1	NoRecap	Summer	Warm
57	65	F	30	0	Helicopter-1	NoRecap	Summer	Warm
58	66	F	30	0	Helicopter-1	NoRecap	Summer	Warm
59	69	F	30	0	Helicopter-1	NoRecap	Winter	Cool
6	6	F	30	0	Drop Net	NoRecap	Summer	Warm
60	57	M	30	0	Helicopter-1	NoRecap	Summer	Warm
61	60	F	30	0	Helicopter-1	NoRecap	Summer	Warm
62	62	F	30	0	Helicopter-1	NoRecap	Summer	Warm
64	72	M	30	0	Helicopter-1	NoRecap	Winter	Cool
65	73	M	30	0	Helicopter-1	NoRecap	Winter	Cool
66	75	M	30	0	Helicopter-1	NoRecap	Winter	Cool
67	76	M	30	0	Helicopter-1	NoRecap	Winter	Cool
68	78	F	30	0	Helicopter-1	NoRecap	Winter	Cool
69	82	M	30	0	Helicopter-1	NoRecap	Winter	Cool
7	9	M	30	0	Drop Net	NoRecap	Summer	Warm
70	84	F	30	0	Helicopter-1	NoRecap	Winter	Cool
71	85	M	30	0	Helicopter-1	NoRecap	Winter	Cool
72	86	M	30	0	Helicopter-1	NoRecap	Winter	Cool
73	87	F	30	0	Helicopter-1	NoRecap	Winter	Cool
74	88	M	30	0	Helicopter-1	NoRecap	Winter	Cool
75	89	M	30	0	Helicopter-1	NoRecap	Winter	Cool
76	90	M	30	0	Helicopter-1	NoRecap	Winter	Cool
77	91	F	30	0	Helicopter-1	NoRecap	Winter	Cool
78	92	M	30	0	Helicopter-1	NoRecap	Winter	Cool
79	93	F	30	0	Helicopter-1	NoRecap	Winter	Cool
8	10	M	4	1	Drop Net	NoRecap	Summer	Warm
80	94	F	30	0	Helicopter-1	NoRecap	Winter	Cool
81	68	M	30	0	Helicopter-1	NoRecap	Winter	Cool
82	70	F	30	0	Helicopter-1	NoRecap	Winter	Cool
83	71	M	30	0	Helicopter-1	NoRecap	Winter	Cool
84	74	M	30	0	Helicopter-1	NoRecap	Winter	Cool
85	77	F	30	0	Helicopter-1	NoRecap	Winter	Cool
86	79	F	30	0	Helicopter-1	NoRecap	Winter	Cool
87	81	M	30	0	Helicopter-1	NoRecap	Winter	Cool
88	83	M	30	0	Helicopter-1	NoRecap	Winter	Cool
89	96	F	30	0	Helicopter-1	NoRecap	Winter	Cool
9	13	M	30	0	Drop Net	NoRecap	Fall	Cool
90	97	M	3	1	Helicopter-1	NoRecap	Winter	Cool
91	98	F	30	0	Helicopter-1	NoRecap	Winter	Cool
91	112	F	30	0	Helicopter-2	Recap	Summer	Warm
937	179	F	30	0	Helicopter-2	NoRecap	Summer	Warm
938	181	M	30	0	Helicopter-2	NoRecap	Summer	Warm
939	182	F	30	0	Helicopter-2	NoRecap	Summer	Warm
940	176	F	30	0	Helicopter-2	NoRecap	Summer	Warm
941	187	M	4	1	Helicopter-2	NoRecap	Summer	Warm
943	184	M	30	0	Helicopter-2	NoRecap	Summer	Warm
944	186	M	30	0	Helicopter-2	NoRecap	Summer	Warm
945	180	F	24	0	Helicopter-2	NoRecap	Summer	Warm
A1	100	M	30	0	Helicopter-2	NoRecap	Summer	Warm
A10	120	F	30	0	Helicopter-2	NoRecap	Summer	Warm
A11	123	F	30	0	Helicopter-2	NoRecap	Summer	Warm
A12	125	M	30	0	Helicopter-2	NoRecap	Summer	Warm
A13	130	F	30	0	Helicopter-2	NoRecap	Summer	Warm
A14	131	F	30	0	Helicopter-2	NoRecap	Summer	Warm
A15	133	M	30	0	Helicopter-2	NoRecap	Summer	Warm
A17	136	F	10	1	Helicopter-2	NoRecap	Winter	Cool
A18	138	F	30	0	Helicopter-2	NoRecap	Winter	Cool
A19	141	F	30	0	Helicopter-2	NoRecap	Winter	Cool
A2	101	M	30	0	Helicopter-2	NoRecap	Summer	Warm
A20	143	M	30	0	Helicopter-2	NoRecap	Winter	Cool
A21	146	F	30	0	Helicopter-2	NoRecap	Winter	Cool
A22	148	F	30	0	Helicopter-2	NoRecap	Winter	Cool
A23	153	M	30	0	Helicopter-2	NoRecap	Winter	Cool
A24	155	F	30	0	Helicopter-2	NoRecap	Winter	Cool
A25	156	F	30	0	Helicopter-2	NoRecap	Winter	Cool
A27	160	M	30	0	Helicopter-2	NoRecap	Winter	Cool
A28	161	M	30	0	Helicopter-2	NoRecap	Winter	Cool
A29	162	M	30	0	Helicopter-2	NoRecap	Winter	Cool
A30	164	F	30	0	Helicopter-2	NoRecap	Winter	Cool
A31	165	F	30	0	Helicopter-2	NoRecap	Winter	Cool
A32	167	M	30	0	Helicopter-2	NoRecap	Winter	Cool
A33	168	M	30	0	Helicopter-2	NoRecap	Winter	Cool
A34	172	F	30	0	Helicopter-2	NoRecap	Summer	Warm
A35	173	F	30	0	Helicopter-2	NoRecap	Summer	Warm
A36	185	M	30	0	Helicopter-2	NoRecap	Summer	Warm
A37	407	F	30	0	Helicopter-2	NoRecap	Fall	Cool
A38	404	F	30	0	Helicopter-2	NoRecap	Fall	Cool
A4	104	F	30	0	Helicopter-2	NoRecap	Summer	Warm
A5	109	M	30	0	Helicopter-2	NoRecap	Summer	Warm
A6	111	M	30	0	Helicopter-2	NoRecap	Summer	Warm
A7	113	M	30	0	Helicopter-2	NoRecap	Summer	Warm
A8	115	M	30	0	Helicopter-2	NoRecap	Summer	Warm
A9	117	M	30	0	Helicopter-2	NoRecap	Summer	Warm
X1	99	F	30	0	Helicopter-2	NoRecap	Summer	Warm
X10	126	M	30	0	Helicopter-2	NoRecap	Summer	Warm
X11	127	F	30	0	Helicopter-2	NoRecap	Summer	Warm
X13	132	F	30	0	Helicopter-2	NoRecap	Summer	Warm
X14	135	F	30	0	Helicopter-2	NoRecap	Summer	Warm
X15	137	F	30	0	Helicopter-2	NoRecap	Winter	Cool
X16	140	F	4	1	Helicopter-2	NoRecap	Winter	Cool
X17	142	F	30	0	Helicopter-2	NoRecap	Winter	Cool
X18	144	M	30	0	Helicopter-2	NoRecap	Winter	Cool
X19	149	M	30	0	Helicopter-2	NoRecap	Winter	Cool
X2	102	M	30	0	Helicopter-2	NoRecap	Summer	Warm
X20	150	M	30	0	Helicopter-2	NoRecap	Winter	Cool
X21	152	F	30	0	Helicopter-2	NoRecap	Winter	Cool
X22	154	M	30	0	Helicopter-2	NoRecap	Winter	Cool
X23	159	F	30	0	Helicopter-2	NoRecap	Winter	Cool
X24	158	F	30	0	Helicopter-2	NoRecap	Winter	Cool
X25	166	F	12	1	Helicopter-2	NoRecap	Winter	Cool
X26	169	M	30	0	Helicopter-2	NoRecap	Winter	Cool
X27	178	F	30	0	Helicopter-2	NoRecap	Summer	Warm
X29	174	F	30	0	Helicopter-2	NoRecap	Summer	Warm
X3	105	F	30	0	Helicopter-2	NoRecap	Summer	Warm
X32	183	F	30	0	Helicopter-2	NoRecap	Summer	Warm
X33	189	M	30	0	Helicopter-2	NoRecap	Summer	Warm
X34	170	M	30	0	Helicopter-2	NoRecap	Summer	Warm
X35	175	M	30	0	Helicopter-2	NoRecap	Summer	Warm
X36	188	M	30	0	Helicopter-2	NoRecap	Summer	Warm
X37	171	M	30	0	Helicopter-2	NoRecap	Summer	Warm
X38	177	F	30	0	Helicopter-2	NoRecap	Summer	Warm
X4	106	F	30	0	Helicopter-2	NoRecap	Summer	Warm
X40	403	M	30	0	Helicopter-2	NoRecap	Fall	Cool
X41	410	M	30	0	Helicopter-2	NoRecap	Fall	Cool
X42	406	F	17	0	Helicopter-2	NoRecap	Fall	Cool
X43	405	F	23	0	Helicopter-2	NoRecap	Fall	Cool
X5	116	M	30	0	Helicopter-2	NoRecap	Summer	Warm
X53	409	M	30	0	Helicopter-2	NoRecap	Fall	Cool
X56	402	F	1	1	Helicopter-2	NoRecap	Fall	Cool
X6	118	F	30	0	Helicopter-2	NoRecap	Summer	Warm
X7	119	F	30	0	Helicopter-2	NoRecap	Summer	Warm
X8	121	M	30	0	Helicopter-2	NoRecap	Summer	Warm
X9	124	M	30	0	Helicopter-2	NoRecap	Summer	Warm
x39	300	M	30	0	Helicopter-2	NoRecap	Summer	Warm
DOA1	DOA1	M	0	1	Drop Net	NoRecap	Spring	Cool
DOA2	DOA2	M	0	1	Helicopter-1	NoRecap	Winter	Cool
DOA3	DOA3	F	0	1	Helicopter-2	NoRecap	Spring	Cool
