# Supplementary material for: Effects of drop net and helicopter net-gun capture on movement, space use, and survival of white-tailed deer
Source: PLoS One. 2026 Jan 6;21(1):e0340491. doi: 10.1371/journal.pone.0340491 (PMC12798857; doi:10.1371/journal.pone.0340491)
Supplement: S1 Code — R script and tutorial used to perform survival analyses and create figures included in the manuscript. The data is that of female and male white-tailed deer (Odocoileus virginianus) on Joint Base San Antonio-Camp Bullis, Texas, USA, 2011–2015. (ZIP) [file pone.0340491.s001.zip › S1 Code/R script/S1 Code.R]

#' ===========================================================
#' STEWART ET AL. 2026
#' Effects of drop net and helicopter net-gun capture on movement, space use, and survival of white-tailed deer
#' S1 Code. Survival data and analysis.
#' ===========================================================


#' =====================
#' PACKAGES
#' =====================


library(tidyverse)
library(survival)
library(survminer)


#' =====================
#' CPH MODEL
#' =====================


Morts = readRDS("C:\\Users\\HP\\OneDrive\\Camp Bullis Project\\Manuscript Edits\\Post-capture Effects\\Plos One\\Submission\\Revisions\\S1 Code\\Data\\Morts.rds")

cox_model <- coxph(Surv(time, censor) ~ CaptureMethod + Season2 + Sex, data = CollarLife)
summary(cox_model)
cox.zph(cox_model)

anova(cox_model, test = "Chisq")


#' =====================
#' KM MODEL
#' =====================


CBsurv=survfit(Surv(time, censor) ~ 1, data = CollarLife)
summary(CBsurv)
summary(CBsurv, time = 30)

plot1 = ggsurvplot(CBsurv, risk.table = FALSE, cumevents = FALSE, break.x.by = 5,conf.int.alpha = 0.18, 
                   palette = c("black"),
                   risk.table.title = "Sample Size", cumevents.title = "Cumulative Number of Mortalities",
                   legend.title="datum",legend="bottom", legend.labs = c('All Deer'),
                   ylim = c(0.88, 1.0), xlim = c(0,31),
                   break.y.by = 0.05,
                   xlab ="Day Since Capture", ylab = "Survival Probability")

CBsurv=survfit(Surv(time, censor) ~ CaptureMethod, data = CollarLife)
summary(CBsurv)
summary(CBsurv, time = 30)

fit <- survdiff(Surv(time, censor) ~ CaptureMethod, data = CollarLife)
print(fit)

plot2 = ggsurvplot(CBsurv, risk.table = FALSE, cumevents = FALSE, break.x.by = 5,conf.int.alpha = 0.18, 
                   palette = c("black", "darkgray","red"),
                   risk.table.title = "Sample Size", cumevents.title = "Cumulative Number of Mortalities",
                   conf.int = TRUE, color='CaptureMethod', 
                   legend.title="Capture Method",legend="bottom", legend.labs = c('Drop Net','1 Helicopter','2 Helicopters'),
                   ylim = c(0.8, 1.0), xlim = c(0,31),
                   break.y.by = 0.05,
                   xlab ="Day Since Capture", ylab = "Survival Probability")

CBsurv=survfit(Surv(time, censor) ~ Sex, data = CollarLife)
summary(CBsurv, time = 30)

fit <- survdiff(Surv(time, censor) ~ Sex, data = CollarLife)
print(fit)

plot3 = ggsurvplot(CBsurv, risk.table = FALSE, cumevents = FALSE, break.x.by = 5,conf.int.alpha = 0.18, 
                   palette = c("black", "red"),
                   risk.table.title = "Sample Size", cumevents.title = "Cumulative Number of Mortalities",
                   conf.int = TRUE, color='Sex', 
                   legend.title="Sex",legend="bottom", legend.labs = c('Female','Male'),
                   ylim = c(0.85, 1.0), xlim = c(0,31),
                   break.y.by = 0.05,
                   xlab ="Day Since Capture", ylab = "Survival Probability")

CBsurv=survfit(Surv(time, censor) ~ Season2, data = CollarLife)
summary(CBsurv)
summary(CBsurv, time = 30)

fit <- survdiff(Surv(time, censor) ~ Season2, data = CollarLife)
print(fit)

plot4 = ggsurvplot(CBsurv, risk.table = FALSE, cumevents = FALSE, break.x.by = 5,conf.int.alpha = 0.18, 
                   palette = c("black", "red"),
                   risk.table.title = "Sample Size", cumevents.title = "Cumulative Number of Mortalities",
                   conf.int = TRUE, color='Season2', 
                   legend.title="Season",legend="bottom", legend.labs = c("Cool","Warm"),
                   ylim = c(0.85, 1.0), xlim = c(0,31),
                   break.y.by = 0.05,
                   xlab ="Day Since Capture", ylab = "Survival Probability")

plot1 <- plot1$plot +theme(legend.title=element_blank())
plot2 <- plot2$plot +theme(legend.title=element_blank()) 
plot3 <- plot3$plot +theme(legend.title=element_blank()) 
plot4 <- plot4$plot +theme(legend.title=element_blank()) 


library(ggpubr)
figure <- ggarrange(plot1, plot2, plot3, plot4, ncol = 2, nrow = 2)
figure #778/699

figure <- ggarrange(
  plot1, plot2, plot3, plot4,
  ncol = 2, nrow = 2,
  labels = c("a)", "b)", "c)", "d)"),
  label.x = 0.20,   # near left side
  label.y = 0.35,   # move label up (try 0.1–0.2 range)
  hjust = 0,        
  vjust = 0)
