# Supplementary material for: Effects of drop net and helicopter net-gun capture on movement, space use, and survival of white-tailed deer
Source: PLoS One. 2026 Jan 6;21(1):e0340491. doi: 10.1371/journal.pone.0340491 (PMC12798857; doi:10.1371/journal.pone.0340491)
Supplement: S2 Code — R script and tutorial used to conduct data processing, perform movement and space use analyses, and create figures included in the manuscript and reported within the supplementary files. The location data is that of female and male white-tailed deer (Odocoileus virginianus) on Joint Base San Antonio-Camp Bullis, Texas, USA, 2011–2015. (ZIP) [file pone.0340491.s002.zip]

Archive with 7 entries (4 files):
- S2 Code/
- S2 Code/Data/
- S2 Code/Data/PostCapDeer.csv
- S2 Code/Data/PostCapDeer.rds
- S2 Code/Data/Read Me.docx
- S2 Code/R script/
- S2 Code/R script/S2 Code.R
