# Supplementary material for: Effects of drop net and helicopter net-gun capture on movement, space use, and survival of white-tailed deer
Source: PLoS One. 2026 Jan 6;21(1):e0340491. doi: 10.1371/journal.pone.0340491 (PMC12798857; doi:10.1371/journal.pone.0340491)
Supplement: S2 Code — R script and tutorial used to conduct data processing, perform movement and space use analyses, and create figures included in the manuscript and reported within the supplementary files. The location data is that of female and male white-tailed deer (Odocoileus virginianus) on Joint Base San Antonio-Camp Bullis, Texas, USA, 2011–2015. (ZIP) [file pone.0340491.s002.zip › S2 Code/Data/PostCapDeer.csv]

AnimalID	KC_CollEv	Sex	UTM_X	UTM_Y	TimeStamp_LMT	Date_LMT	Sunrise_LMT	Sunset_LMT	CaptureMethod	Recap	StepLength	TimeStamp_UTC	Min_BN_Dec	AdjustedStartDate	AdjustedEndDate	DaysFromCapture	DaysInStudy	Season
X34	170	M	543704.1	3280477	2014-07-05 00:25:59	2014-07-05	2014-07-05 06:39:00	2014-07-05 20:38:00	Helicopter2	0	22.51344	2014-07-05 05:25:59	29.5	2014-07-05	2014-08-03	1	30	Summer
X34	170	M	543729.9	3280478	2014-07-05 00:55:58	2014-07-05	2014-07-05 06:39:00	2014-07-05 20:38:00	Helicopter2	0	25.84113	2014-07-05 05:55:58	29.98333	2014-07-05	2014-08-03	1	30	Summer
X34	170	M	543699.9	3280543	2014-07-05 01:26:11	2014-07-05	2014-07-05 06:39:00	2014-07-05 20:38:00	Helicopter2	0	72.05197	2014-07-05 06:26:11	30.21667	2014-07-05	2014-08-03	1	30	Summer
X34	170	M	543649.8	3280557	2014-07-05 01:56:27	2014-07-05	2014-07-05 06:39:00	2014-07-05 20:38:00	Helicopter2	0	51.91823	2014-07-05 06:56:27	30.26667	2014-07-05	2014-08-03	1	30	Summer
X34	170	M	543655.4	3280552	2014-07-05 02:26:17	2014-07-05	2014-07-05 06:39:00	2014-07-05 20:38:00	Helicopter2	0	7.291643	2014-07-05 07:26:17	29.83333	2014-07-05	2014-08-03	1	30	Summer
X34	170	M	543656.3	3280553	2014-07-05 02:55:58	2014-07-05	2014-07-05 06:39:00	2014-07-05 20:38:00	Helicopter2	0	1.242776	2014-07-05 07:55:58	29.68333	2014-07-05	2014-08-03	1	30	Summer
X34	170	M	543648.2	3280547	2014-07-05 03:26:28	2014-07-05	2014-07-05 06:39:00	2014-07-05 20:38:00	Helicopter2	0	9.838038	2014-07-05 08:26:28	30.5	2014-07-05	2014-08-03	1	30	Summer
X34	170	M	543656.3	3280547	2014-07-05 03:55:58	2014-07-05	2014-07-05 06:39:00	2014-07-05 20:38:00	Helicopter2	0	8.129742	2014-07-05 08:55:58	29.5	2014-07-05	2014-08-03	1	30	Summer
X34	170	M	543638.5	3280553	2014-07-05 04:26:27	2014-07-05	2014-07-05 06:39:00	2014-07-05 20:38:00	Helicopter2	0	18.64991	2014-07-05 09:26:27	30.48333	2014-07-05	2014-08-03	1	30	Summer
X34	170	M	543645	3280552	2014-07-05 04:55:58	2014-07-05	2014-07-05 06:39:00	2014-07-05 20:38:00	Helicopter2	0	6.544743	2014-07-05 09:55:58	29.51667	2014-07-05	2014-08-03	1	30	Summer
X34	170	M	543593.3	3280575	2014-07-05 05:25:58	2014-07-05	2014-07-05 06:39:00	2014-07-05 20:38:00	Helicopter2	0	56.49959	2014-07-05 10:25:58	30	2014-07-05	2014-08-03	1	30	Summer
X34	170	M	543566.5	3280615	2014-07-05 05:55:58	2014-07-05	2014-07-05 06:39:00	2014-07-05 20:38:00	Helicopter2	0	48.60081	2014-07-05 10:55:58	30	2014-07-05	2014-08-03	1	30	Summer
X34	170	M	543550.2	3280652	2014-07-05 06:25:58	2014-07-05	2014-07-05 06:39:00	2014-07-05 20:38:00	Helicopter2	0	40.28267	2014-07-05 11:25:58	30	2014-07-05	2014-08-03	1	30	Summer
X34	170	M	543540.5	3280670	2014-07-05 06:56:27	2014-07-05	2014-07-05 06:39:00	2014-07-05 20:38:00	Helicopter2	0	20.10125	2014-07-05 11:56:27	30.48333	2014-07-05	2014-08-03	1	30	Summer
X34	170	M	543553.4	3280661	2014-07-05 07:25:58	2014-07-05	2014-07-05 06:39:00	2014-07-05 20:38:00	Helicopter2	0	15.88455	2014-07-05 12:25:58	29.51667	2014-07-05	2014-08-03	1	30	Summer
X34	170	M	543566	3280750	2014-07-05 07:56:07	2014-07-05	2014-07-05 06:39:00	2014-07-05 20:38:00	Helicopter2	0	90.57443	2014-07-05 12:56:07	30.15	2014-07-05	2014-08-03	1	30	Summer
X34	170	M	543566	3280758	2014-07-05 08:25:58	2014-07-05	2014-07-05 06:39:00	2014-07-05 20:38:00	Helicopter2	0	7.313125	2014-07-05 13:25:58	29.85	2014-07-05	2014-08-03	1	30	Summer
X34	170	M	543570.7	3280773	2014-07-05 08:56:41	2014-07-05	2014-07-05 06:39:00	2014-07-05 20:38:00	Helicopter2	0	16.46161	2014-07-05 13:56:41	30.71667	2014-07-05	2014-08-03	1	30	Summer
X34	170	M	543562.6	3280768	2014-07-05 09:28:05	2014-07-05	2014-07-05 06:39:00	2014-07-05 20:38:00	Helicopter2	0	9.837906	2014-07-05 14:28:05	31.4	2014-07-05	2014-08-03	1	30	Summer
X34	170	M	543574.7	3280764	2014-07-05 09:55:58	2014-07-05	2014-07-05 06:39:00	2014-07-05 20:38:00	Helicopter2	0	12.63813	2014-07-05 14:55:58	27.88333	2014-07-05	2014-08-03	1	30	Summer
X34	170	M	543654.7	3280741	2014-07-05 10:26:28	2014-07-05	2014-07-05 06:39:00	2014-07-05 20:38:00	Helicopter2	0	83.13484	2014-07-05 15:26:28	30.5	2014-07-05	2014-08-03	1	30	Summer
X34	170	M	543678.8	3280752	2014-07-05 10:56:12	2014-07-05	2014-07-05 06:39:00	2014-07-05 20:38:00	Helicopter2	0	26.61177	2014-07-05 15:56:12	29.73333	2014-07-05	2014-08-03	1	30	Summer
X34	170	M	543675.3	3280827	2014-07-05 11:25:58	2014-07-05	2014-07-05 06:39:00	2014-07-05 20:38:00	Helicopter2	0	74.86149	2014-07-05 16:25:58	29.76667	2014-07-05	2014-08-03	1	30	Summer
X34	170	M	543680.7	3280894	2014-07-05 11:55:58	2014-07-05	2014-07-05 06:39:00	2014-07-05 20:38:00	Helicopter2	0	66.71952	2014-07-05 16:55:58	30	2014-07-05	2014-08-03	1	30	Summer
X34	170	M	543727.5	3280917	2014-07-05 12:26:23	2014-07-05	2014-07-05 06:39:00	2014-07-05 20:38:00	Helicopter2	0	52.25334	2014-07-05 17:26:23	30.41667	2014-07-05	2014-08-03	1	30	Summer
X34	170	M	543702.5	3280887	2014-07-05 12:56:06	2014-07-05	2014-07-05 06:39:00	2014-07-05 20:38:00	Helicopter2	0	39.45636	2014-07-05 17:56:06	29.71667	2014-07-05	2014-08-03	1	30	Summer
X34	170	M	543623.6	3280881	2014-07-05 13:26:27	2014-07-05	2014-07-05 06:39:00	2014-07-05 20:38:00	Helicopter2	0	79.16637	2014-07-05 18:26:27	30.35	2014-07-05	2014-08-03	1	30	Summer
X34	170	M	543625.1	3280878	2014-07-05 13:55:58	2014-07-05	2014-07-05 06:39:00	2014-07-05 20:38:00	Helicopter2	0	3.173541	2014-07-05 18:55:58	29.51667	2014-07-05	2014-08-03	1	30	Summer
X34	170	M	543585.6	3280884	2014-07-05 14:26:28	2014-07-05	2014-07-05 06:39:00	2014-07-05 20:38:00	Helicopter2	0	40.00572	2014-07-05 19:26:28	30.5	2014-07-05	2014-08-03	1	30	Summer
X34	170	M	543588.8	3280875	2014-07-05 14:55:58	2014-07-05	2014-07-05 06:39:00	2014-07-05 20:38:00	Helicopter2	0	9.735566	2014-07-05 19:55:58	29.5	2014-07-05	2014-08-03	1	30	Summer
X34	170	M	543504.3	3280825	2014-07-05 15:25:58	2014-07-05	2014-07-05 06:39:00	2014-07-05 20:38:00	Helicopter2	0	98.27191	2014-07-05 20:25:58	30	2014-07-05	2014-08-03	1	30	Summer
X34	170	M	543514.8	3280847	2014-07-05 15:56:33	2014-07-05	2014-07-05 06:39:00	2014-07-05 20:38:00	Helicopter2	0	24.54366	2014-07-05 20:56:33	30.58333	2014-07-05	2014-08-03	1	30	Summer
X34	170	M	543514.9	3280826	2014-07-05 16:26:05	2014-07-05	2014-07-05 06:39:00	2014-07-05 20:38:00	Helicopter2	0	21.27455	2014-07-05 21:26:05	29.53333	2014-07-05	2014-08-03	1	30	Summer
X34	170	M	543535.8	3280819	2014-07-05 16:56:52	2014-07-05	2014-07-05 06:39:00	2014-07-05 20:38:00	Helicopter2	0	21.87011	2014-07-05 21:56:52	30.78333	2014-07-05	2014-08-03	1	30	Summer
X34	170	M	543505.3	3280816	2014-07-05 17:25:58	2014-07-05	2014-07-05 06:39:00	2014-07-05 20:38:00	Helicopter2	0	30.81374	2014-07-05 22:25:58	29.1	2014-07-05	2014-08-03	1	30	Summer
X34	170	M	543487.5	3280790	2014-07-05 17:55:58	2014-07-05	2014-07-05 06:39:00	2014-07-05 20:38:00	Helicopter2	0	31.36329	2014-07-05 22:55:58	30	2014-07-05	2014-08-03	1	30	Summer
X34	170	M	543508.7	3280762	2014-07-05 18:26:28	2014-07-05	2014-07-05 06:39:00	2014-07-05 20:38:00	Helicopter2	0	34.76229	2014-07-05 23:26:28	30.5	2014-07-05	2014-08-03	1	30	Summer
X34	170	M	543569.3	3280733	2014-07-05 18:56:33	2014-07-05	2014-07-05 06:39:00	2014-07-05 20:38:00	Helicopter2	0	67.33552	2014-07-05 23:56:33	30.08333	2014-07-05	2014-08-03	1	30	Summer
X34	170	M	543543.5	3280714	2014-07-05 19:25:58	2014-07-05	2014-07-05 06:39:00	2014-07-05 20:38:00	Helicopter2	0	31.71844	2014-07-06 00:25:58	29.41667	2014-07-05	2014-08-03	1	30	Summer
X34	170	M	543543.5	3280710	2014-07-05 19:55:58	2014-07-05	2014-07-05 06:39:00	2014-07-05 20:38:00	Helicopter2	0	3.767367	2014-07-06 00:55:58	30	2014-07-05	2014-08-03	1	30	Summer
X34	170	M	543607.5	3280658	2014-07-05 20:25:58	2014-07-05	2014-07-05 06:39:00	2014-07-05 20:38:00	Helicopter2	0	82.69172	2014-07-06 01:25:58	30	2014-07-05	2014-08-03	1	30	Summer
X34	170	M	543639.4	3280551	2014-07-05 20:55:58	2014-07-05	2014-07-05 06:39:00	2014-07-05 20:38:00	Helicopter2	0	111.5634	2014-07-06 01:55:58	30	2014-07-05	2014-08-03	1	30	Summer
X34	170	M	543828.8	3280569	2014-07-05 21:26:29	2014-07-05	2014-07-05 06:39:00	2014-07-05 20:38:00	Helicopter2	0	190.3072	2014-07-06 02:26:29	30.51667	2014-07-05	2014-08-03	1	30	Summer
X34	170	M	543827.9	3280603	2014-07-05 21:56:29	2014-07-05	2014-07-05 06:39:00	2014-07-05 20:38:00	Helicopter2	0	34.1367	2014-07-06 02:56:29	30	2014-07-05	2014-08-03	1	30	Summer
X34	170	M	543835.9	3280597	2014-07-05 22:27:57	2014-07-05	2014-07-05 06:39:00	2014-07-05 20:38:00	Helicopter2	0	10.28738	2014-07-06 03:27:57	31.46667	2014-07-05	2014-08-03	1	30	Summer
X34	170	M	543829.5	3280584	2014-07-05 22:56:29	2014-07-05	2014-07-05 06:39:00	2014-07-05 20:38:00	Helicopter2	0	14.49543	2014-07-06 03:56:29	28.53333	2014-07-05	2014-08-03	1	30	Summer
X34	170	M	543830.3	3280597	2014-07-05 23:25:58	2014-07-05	2014-07-05 06:39:00	2014-07-05 20:38:00	Helicopter2	0	12.99341	2014-07-06 04:25:58	29.48333	2014-07-05	2014-08-03	1	30	Summer
X34	170	M	543826.3	3280592	2014-07-05 23:55:58	2014-07-05	2014-07-05 06:39:00	2014-07-05 20:38:00	Helicopter2	0	6.179075	2014-07-06 04:55:58	30	2014-07-05	2014-08-03	1	30	Summer
X34	170	M	543768	3280651	2014-07-06 00:26:29	2014-07-06	2014-07-06 06:40:00	2014-07-06 20:38:00	Helicopter2	0	82.90418	2014-07-06 05:26:29	30.51667	2014-07-05	2014-08-03	2	30	Summer
X34	170	M	543846.3	3280622	2014-07-06 00:56:28	2014-07-06	2014-07-06 06:40:00	2014-07-06 20:38:00	Helicopter2	0	83.60904	2014-07-06 05:56:28	29.98333	2014-07-05	2014-08-03	2	30	Summer
X34	170	M	543829.3	3280648	2014-07-06 01:25:58	2014-07-06	2014-07-06 06:40:00	2014-07-06 20:38:00	Helicopter2	0	30.87721	2014-07-06 06:25:58	29.5	2014-07-05	2014-08-03	2	30	Summer
X34	170	M	543838.2	3280646	2014-07-06 01:55:58	2014-07-06	2014-07-06 06:40:00	2014-07-06 20:38:00	Helicopter2	0	9.078712	2014-07-06 06:55:58	30	2014-07-05	2014-08-03	2	30	Summer
X34	170	M	543828.5	3280643	2014-07-06 02:26:35	2014-07-06	2014-07-06 06:40:00	2014-07-06 20:38:00	Helicopter2	0	10.06682	2014-07-06 07:26:35	30.61667	2014-07-05	2014-08-03	2	30	Summer
X34	170	M	543802.6	3280647	2014-07-06 02:55:59	2014-07-06	2014-07-06 06:40:00	2014-07-06 20:38:00	Helicopter2	0	26.09817	2014-07-06 07:55:59	29.4	2014-07-05	2014-08-03	2	30	Summer
X34	170	M	543829.3	3280641	2014-07-06 03:26:28	2014-07-06	2014-07-06 06:40:00	2014-07-06 20:38:00	Helicopter2	0	27.18552	2014-07-06 08:26:28	30.48333	2014-07-05	2014-08-03	2	30	Summer
X34	170	M	543839.8	3280639	2014-07-06 03:56:28	2014-07-06	2014-07-06 06:40:00	2014-07-06 20:38:00	Helicopter2	0	10.90686	2014-07-06 08:56:28	30	2014-07-05	2014-08-03	2	30	Summer
X34	170	M	543843	3280640	2014-07-06 04:25:58	2014-07-06	2014-07-06 06:40:00	2014-07-06 20:38:00	Helicopter2	0	3.314536	2014-07-06 09:25:58	29.5	2014-07-05	2014-08-03	2	30	Summer
X34	170	M	543872.8	3280661	2014-07-06 04:55:58	2014-07-06	2014-07-06 06:40:00	2014-07-06 20:38:00	Helicopter2	0	36.62199	2014-07-06 09:55:58	30	2014-07-05	2014-08-03	2	30	Summer
X34	170	M	543839.8	3280652	2014-07-06 05:26:34	2014-07-06	2014-07-06 06:40:00	2014-07-06 20:38:00	Helicopter2	0	34.26005	2014-07-06 10:26:34	30.6	2014-07-05	2014-08-03	2	30	Summer
X34	170	M	543857.5	3280659	2014-07-06 05:55:58	2014-07-06	2014-07-06 06:40:00	2014-07-06 20:38:00	Helicopter2	0	19.16151	2014-07-06 10:55:58	29.4	2014-07-05	2014-08-03	2	30	Summer
X34	170	M	544006	3280621	2014-07-06 06:25:59	2014-07-06	2014-07-06 06:40:00	2014-07-06 20:38:00	Helicopter2	0	153.3515	2014-07-06 11:25:59	30.01667	2014-07-05	2014-08-03	2	30	Summer
X34	170	M	543945.6	3280589	2014-07-06 06:56:27	2014-07-06	2014-07-06 06:40:00	2014-07-06 20:38:00	Helicopter2	0	68.1338	2014-07-06 11:56:27	30.46667	2014-07-05	2014-08-03	2	30	Summer
X34	170	M	543717	3280504	2014-07-06 07:55:58	2014-07-06	2014-07-06 06:40:00	2014-07-06 20:38:00	Helicopter2	0	243.9052	2014-07-06 12:55:58	59.51667	2014-07-05	2014-08-03	2	30	Summer
X34	170	M	543698.5	3280476	2014-07-06 08:25:58	2014-07-06	2014-07-06 06:40:00	2014-07-06 20:38:00	Helicopter2	0	34.18927	2014-07-06 13:25:58	30	2014-07-05	2014-08-03	2	30	Summer
X34	170	M	543698.5	3280479	2014-07-06 08:56:29	2014-07-06	2014-07-06 06:40:00	2014-07-06 20:38:00	Helicopter2	0	3.767366	2014-07-06 13:56:29	30.51667	2014-07-05	2014-08-03	2	30	Summer
X34	170	M	543705.7	3280478	2014-07-06 09:26:23	2014-07-06	2014-07-06 06:40:00	2014-07-06 20:38:00	Helicopter2	0	7.326926	2014-07-06 14:26:23	29.9	2014-07-05	2014-08-03	2	30	Summer
X34	170	M	543707.5	3280459	2014-07-06 09:56:23	2014-07-06	2014-07-06 06:40:00	2014-07-06 20:38:00	Helicopter2	0	19.46053	2014-07-06 14:56:23	30	2014-07-05	2014-08-03	2	30	Summer
X34	170	M	543746.2	3280462	2014-07-06 10:26:27	2014-07-06	2014-07-06 06:40:00	2014-07-06 20:38:00	Helicopter2	0	38.81234	2014-07-06 15:26:27	30.06667	2014-07-05	2014-08-03	2	30	Summer
X34	170	M	543858	3280512	2014-07-06 10:55:59	2014-07-06	2014-07-06 06:40:00	2014-07-06 20:38:00	Helicopter2	0	122.6663	2014-07-06 15:55:59	29.53333	2014-07-05	2014-08-03	2	30	Summer
X34	170	M	543852.9	3280600	2014-07-06 11:25:58	2014-07-06	2014-07-06 06:40:00	2014-07-06 20:38:00	Helicopter2	0	87.89082	2014-07-06 16:25:58	29.98333	2014-07-05	2014-08-03	2	30	Summer
X34	170	M	543760.7	3280643	2014-07-06 11:56:28	2014-07-06	2014-07-06 06:40:00	2014-07-06 20:38:00	Helicopter2	0	101.6865	2014-07-06 16:56:28	30.5	2014-07-05	2014-08-03	2	30	Summer
X34	170	M	543777	3280628	2014-07-06 12:25:59	2014-07-06	2014-07-06 06:40:00	2014-07-06 20:38:00	Helicopter2	0	21.94739	2014-07-06 17:25:59	29.51667	2014-07-05	2014-08-03	2	30	Summer
X34	170	M	543730.1	3280633	2014-07-06 12:56:04	2014-07-06	2014-07-06 06:40:00	2014-07-06 20:38:00	Helicopter2	0	47.07307	2014-07-06 17:56:04	30.08333	2014-07-05	2014-08-03	2	30	Summer
X34	170	M	543715.9	3280559	2014-07-06 13:25:58	2014-07-06	2014-07-06 06:40:00	2014-07-06 20:38:00	Helicopter2	0	75.31919	2014-07-06 18:25:58	29.9	2014-07-05	2014-08-03	2	30	Summer
X34	170	M	543707.8	3280565	2014-07-06 13:57:04	2014-07-06	2014-07-06 06:40:00	2014-07-06 20:38:00	Helicopter2	0	10.35698	2014-07-06 18:57:04	31.1	2014-07-05	2014-08-03	2	30	Summer
X34	170	M	543715	3280574	2014-07-06 14:26:23	2014-07-06	2014-07-06 06:40:00	2014-07-06 20:38:00	Helicopter2	0	11.71622	2014-07-06 19:26:23	29.31667	2014-07-05	2014-08-03	2	30	Summer
X34	170	M	543681.2	3280571	2014-07-06 14:55:58	2014-07-06	2014-07-06 06:40:00	2014-07-06 20:38:00	Helicopter2	0	34.07064	2014-07-06 19:55:58	29.58333	2014-07-05	2014-08-03	2	30	Summer
X34	170	M	543723.9	3280585	2014-07-06 15:26:22	2014-07-06	2014-07-06 06:40:00	2014-07-06 20:38:00	Helicopter2	0	44.96422	2014-07-06 20:26:22	30.4	2014-07-05	2014-08-03	2	30	Summer
X34	170	M	543742.4	3280584	2014-07-06 15:55:59	2014-07-06	2014-07-06 06:40:00	2014-07-06 20:38:00	Helicopter2	0	18.51231	2014-07-06 20:55:59	29.61667	2014-07-05	2014-08-03	2	30	Summer
X34	170	M	543720	3280537	2014-07-06 16:25:59	2014-07-06	2014-07-06 06:40:00	2014-07-06 20:38:00	Helicopter2	0	52.21286	2014-07-06 21:25:59	30	2014-07-05	2014-08-03	2	30	Summer
X34	170	M	543712.1	3280510	2014-07-06 16:55:58	2014-07-06	2014-07-06 06:40:00	2014-07-06 20:38:00	Helicopter2	0	27.88604	2014-07-06 21:55:58	29.98333	2014-07-05	2014-08-03	2	30	Summer
X34	170	M	543749.6	3280399	2014-07-06 17:25:58	2014-07-06	2014-07-06 06:40:00	2014-07-06 20:38:00	Helicopter2	0	116.8408	2014-07-06 22:25:58	30	2014-07-05	2014-08-03	2	30	Summer
X34	170	M	543936.4	3280263	2014-07-06 17:57:02	2014-07-06	2014-07-06 06:40:00	2014-07-06 20:38:00	Helicopter2	0	231.1006	2014-07-06 22:57:02	31.06667	2014-07-05	2014-08-03	2	30	Summer
X34	170	M	544065.9	3280158	2014-07-06 18:26:34	2014-07-06	2014-07-06 06:40:00	2014-07-06 20:38:00	Helicopter2	0	167.0718	2014-07-06 23:26:34	29.53333	2014-07-05	2014-08-03	2	30	Summer
X34	170	M	544218.2	3280193	2014-07-06 18:56:28	2014-07-06	2014-07-06 06:40:00	2014-07-06 20:38:00	Helicopter2	0	156.4323	2014-07-06 23:56:28	29.9	2014-07-05	2014-08-03	2	30	Summer
X34	170	M	544362.2	3280092	2014-07-06 19:25:58	2014-07-06	2014-07-06 06:40:00	2014-07-06 20:38:00	Helicopter2	0	175.9375	2014-07-07 00:25:58	29.5	2014-07-05	2014-08-03	2	30	Summer
X34	170	M	544368.6	3280089	2014-07-06 19:55:58	2014-07-06	2014-07-06 06:40:00	2014-07-06 20:38:00	Helicopter2	0	6.962695	2014-07-07 00:55:58	30	2014-07-05	2014-08-03	2	30	Summer
X34	170	M	544282.2	3279903	2014-07-06 20:26:27	2014-07-06	2014-07-06 06:40:00	2014-07-06 20:38:00	Helicopter2	0	205.8263	2014-07-07 01:26:27	30.48333	2014-07-05	2014-08-03	2	30	Summer
X34	170	M	544303	3279976	2014-07-06 20:55:58	2014-07-06	2014-07-06 06:40:00	2014-07-06 20:38:00	Helicopter2	0	75.87449	2014-07-07 01:55:58	29.51667	2014-07-05	2014-08-03	2	30	Summer
X34	170	M	544125.2	3280056	2014-07-06 21:25:58	2014-07-06	2014-07-06 06:40:00	2014-07-06 20:38:00	Helicopter2	0	195.1189	2014-07-07 02:25:58	30	2014-07-05	2014-08-03	2	30	Summer
X34	170	M	544164	3280028	2014-07-06 21:56:17	2014-07-06	2014-07-06 06:40:00	2014-07-06 20:38:00	Helicopter2	0	48.1258	2014-07-07 02:56:17	30.31667	2014-07-05	2014-08-03	2	30	Summer
X34	170	M	544171.3	3280026	2014-07-06 22:26:53	2014-07-06	2014-07-06 06:40:00	2014-07-06 20:38:00	Helicopter2	0	7.499462	2014-07-07 03:26:53	30.6	2014-07-05	2014-08-03	2	30	Summer
X34	170	M	544182.5	3280044	2014-07-06 22:56:53	2014-07-06	2014-07-06 06:40:00	2014-07-06 20:38:00	Helicopter2	0	20.89128	2014-07-07 03:56:53	30	2014-07-05	2014-08-03	2	30	Summer
X34	170	M	544178.4	3280058	2014-07-06 23:25:58	2014-07-06	2014-07-06 06:40:00	2014-07-06 20:38:00	Helicopter2	0	15.26197	2014-07-07 04:25:58	29.08333	2014-07-05	2014-08-03	2	30	Summer
X34	170	M	544132.4	3280083	2014-07-06 23:55:58	2014-07-06	2014-07-06 06:40:00	2014-07-06 20:38:00	Helicopter2	0	52.29861	2014-07-07 04:55:58	30	2014-07-05	2014-08-03	2	30	Summer
X34	170	M	544177.7	3280029	2014-07-07 00:26:28	2014-07-07	2014-07-07 06:40:00	2014-07-07 20:38:00	Helicopter2	0	70.75486	2014-07-07 05:26:28	30.5	2014-07-05	2014-08-03	3	30	Summer
X34	170	M	544248.1	3279969	2014-07-07 00:55:58	2014-07-07	2014-07-07 06:40:00	2014-07-07 20:38:00	Helicopter2	0	92.28983	2014-07-07 05:55:58	29.5	2014-07-05	2014-08-03	3	30	Summer
X34	170	M	544239.3	3279966	2014-07-07 01:25:58	2014-07-07	2014-07-07 06:40:00	2014-07-07 20:38:00	Helicopter2	0	9.233031	2014-07-07 06:25:58	30	2014-07-05	2014-08-03	3	30	Summer
X34	170	M	544243.3	3279954	2014-07-07 01:56:04	2014-07-07	2014-07-07 06:40:00	2014-07-07 20:38:00	Helicopter2	0	12.71295	2014-07-07 06:56:04	30.1	2014-07-05	2014-08-03	3	30	Summer
X34	170	M	544258.2	3279860	2014-07-07 02:26:27	2014-07-07	2014-07-07 06:40:00	2014-07-07 20:38:00	Helicopter2	0	95.29655	2014-07-07 07:26:27	30.38333	2014-07-05	2014-08-03	3	30	Summer
X34	170	M	544267.1	3279857	2014-07-07 02:55:58	2014-07-07	2014-07-07 06:40:00	2014-07-07 20:38:00	Helicopter2	0	9.325488	2014-07-07 07:55:58	29.51667	2014-07-05	2014-08-03	3	30	Summer
X34	170	M	544283.4	3279820	2014-07-07 03:25:58	2014-07-07	2014-07-07 06:40:00	2014-07-07 20:38:00	Helicopter2	0	40.28313	2014-07-07 08:25:58	30	2014-07-05	2014-08-03	3	30	Summer
X34	170	M	544283.4	3279825	2014-07-07 03:55:58	2014-07-07	2014-07-07 06:40:00	2014-07-07 20:38:00	Helicopter2	0	4.653804	2014-07-07 08:55:58	30	2014-07-05	2014-08-03	3	30	Summer
X34	170	M	544300.5	3279793	2014-07-07 04:26:00	2014-07-07	2014-07-07 06:40:00	2014-07-07 20:38:00	Helicopter2	0	36.52049	2014-07-07 09:26:00	30.03333	2014-07-05	2014-08-03	3	30	Summer
X34	170	M	544437.8	3279939	2014-07-07 04:55:58	2014-07-07	2014-07-07 06:40:00	2014-07-07 20:38:00	Helicopter2	0	200.7948	2014-07-07 09:55:58	29.96667	2014-07-05	2014-08-03	3	30	Summer
X34	170	M	544302.8	3280219	2014-07-07 05:26:28	2014-07-07	2014-07-07 06:40:00	2014-07-07 20:38:00	Helicopter2	0	310.9958	2014-07-07 10:26:28	30.5	2014-07-05	2014-08-03	3	30	Summer
X34	170	M	544413.4	3280183	2014-07-07 05:55:58	2014-07-07	2014-07-07 06:40:00	2014-07-07 20:38:00	Helicopter2	0	116.5255	2014-07-07 10:55:58	29.5	2014-07-05	2014-08-03	3	30	Summer
X34	170	M	544481	3280227	2014-07-07 06:25:58	2014-07-07	2014-07-07 06:40:00	2014-07-07 20:38:00	Helicopter2	0	80.41825	2014-07-07 11:25:58	30	2014-07-05	2014-08-03	3	30	Summer
X34	170	M	544498	3280205	2014-07-07 06:56:48	2014-07-07	2014-07-07 06:40:00	2014-07-07 20:38:00	Helicopter2	0	27.10687	2014-07-07 11:56:48	30.83333	2014-07-05	2014-08-03	3	30	Summer
X34	170	M	544518	3280243	2014-07-07 07:26:28	2014-07-07	2014-07-07 06:40:00	2014-07-07 20:38:00	Helicopter2	0	42.81286	2014-07-07 12:26:28	29.66667	2014-07-05	2014-08-03	3	30	Summer
X34	170	M	544444.1	3280188	2014-07-07 07:56:27	2014-07-07	2014-07-07 06:40:00	2014-07-07 20:38:00	Helicopter2	0	92.55186	2014-07-07 12:56:27	29.98333	2014-07-05	2014-08-03	3	30	Summer
X34	170	M	544195.4	3280454	2014-07-07 08:25:58	2014-07-07	2014-07-07 06:40:00	2014-07-07 20:38:00	Helicopter2	0	364.783	2014-07-07 13:25:58	29.51667	2014-07-05	2014-08-03	3	30	Summer
X34	170	M	544104.6	3280582	2014-07-07 08:56:04	2014-07-07	2014-07-07 06:40:00	2014-07-07 20:38:00	Helicopter2	0	156.1766	2014-07-07 13:56:04	30.1	2014-07-05	2014-08-03	3	30	Summer
X34	170	M	544011.7	3280619	2014-07-07 09:25:59	2014-07-07	2014-07-07 06:40:00	2014-07-07 20:38:00	Helicopter2	0	100.1627	2014-07-07 14:25:59	29.91667	2014-07-05	2014-08-03	3	30	Summer
X34	170	M	543956.9	3280599	2014-07-07 09:56:28	2014-07-07	2014-07-07 06:40:00	2014-07-07 20:38:00	Helicopter2	0	58.20072	2014-07-07 14:56:28	30.48333	2014-07-05	2014-08-03	3	30	Summer
X34	170	M	543896.3	3280622	2014-07-07 10:26:28	2014-07-07	2014-07-07 06:40:00	2014-07-07 20:38:00	Helicopter2	0	64.73085	2014-07-07 15:26:28	30	2014-07-05	2014-08-03	3	30	Summer
X34	170	M	543710.2	3280765	2014-07-07 10:55:58	2014-07-07	2014-07-07 06:40:00	2014-07-07 20:38:00	Helicopter2	0	234.3419	2014-07-07 15:55:58	29.5	2014-07-05	2014-08-03	3	30	Summer
X34	170	M	543664.1	3280802	2014-07-07 11:25:58	2014-07-07	2014-07-07 06:40:00	2014-07-07 20:38:00	Helicopter2	0	59.50614	2014-07-07 16:25:58	30	2014-07-05	2014-08-03	3	30	Summer
X34	170	M	543703.7	3280810	2014-07-07 11:55:58	2014-07-07	2014-07-07 06:40:00	2014-07-07 20:38:00	Helicopter2	0	40.27336	2014-07-07 16:55:58	30	2014-07-05	2014-08-03	3	30	Summer
X34	170	M	543721.4	3280813	2014-07-07 12:25:59	2014-07-07	2014-07-07 06:40:00	2014-07-07 20:38:00	Helicopter2	0	17.92613	2014-07-07 17:25:59	30.01667	2014-07-05	2014-08-03	3	30	Summer
X34	170	M	543760.8	3280833	2014-07-07 12:56:23	2014-07-07	2014-07-07 06:40:00	2014-07-07 20:38:00	Helicopter2	0	44.38853	2014-07-07 17:56:23	30.4	2014-07-05	2014-08-03	3	30	Summer
X34	170	M	543768.9	3280848	2014-07-07 13:26:00	2014-07-07	2014-07-07 06:40:00	2014-07-07 20:38:00	Helicopter2	0	16.92774	2014-07-07 18:26:00	29.61667	2014-07-05	2014-08-03	3	30	Summer
X34	170	M	543795.4	3280855	2014-07-07 13:55:59	2014-07-07	2014-07-07 06:40:00	2014-07-07 20:38:00	Helicopter2	0	27.37945	2014-07-07 18:55:59	29.98333	2014-07-05	2014-08-03	3	30	Summer
X34	170	M	543797.1	3280838	2014-07-07 14:26:01	2014-07-07	2014-07-07 06:40:00	2014-07-07 20:38:00	Helicopter2	0	16.69272	2014-07-07 19:26:01	30.03333	2014-07-05	2014-08-03	3	30	Summer
X34	170	M	543818.6	3280891	2014-07-07 14:56:27	2014-07-07	2014-07-07 06:40:00	2014-07-07 20:38:00	Helicopter2	0	56.95908	2014-07-07 19:56:27	30.43333	2014-07-05	2014-08-03	3	30	Summer
X34	170	M	543833.2	3280883	2014-07-07 15:25:59	2014-07-07	2014-07-07 06:40:00	2014-07-07 20:38:00	Helicopter2	0	16.30512	2014-07-07 20:25:59	29.53333	2014-07-05	2014-08-03	3	30	Summer
X34	170	M	543827.6	3280883	2014-07-07 15:56:27	2014-07-07	2014-07-07 06:40:00	2014-07-07 20:38:00	Helicopter2	0	5.613226	2014-07-07 20:56:27	30.46667	2014-07-05	2014-08-03	3	30	Summer
X34	170	M	543898.4	3280907	2014-07-07 16:25:58	2014-07-07	2014-07-07 06:40:00	2014-07-07 20:38:00	Helicopter2	0	74.62383	2014-07-07 21:25:58	29.51667	2014-07-05	2014-08-03	3	30	Summer
X34	170	M	544005.2	3280637	2014-07-07 16:56:27	2014-07-07	2014-07-07 06:40:00	2014-07-07 20:38:00	Helicopter2	0	290.4925	2014-07-07 21:56:27	30.48333	2014-07-05	2014-08-03	3	30	Summer
X34	170	M	544131.9	3280591	2014-07-07 17:25:57	2014-07-07	2014-07-07 06:40:00	2014-07-07 20:38:00	Helicopter2	0	134.76	2014-07-07 22:25:57	29.5	2014-07-05	2014-08-03	3	30	Summer
X34	170	M	544264.7	3280460	2014-07-07 17:55:58	2014-07-07	2014-07-07 06:40:00	2014-07-07 20:38:00	Helicopter2	0	186.243	2014-07-07 22:55:58	30.01667	2014-07-05	2014-08-03	3	30	Summer
X34	170	M	544238.2	3280454	2014-07-07 18:25:58	2014-07-07	2014-07-07 06:40:00	2014-07-07 20:38:00	Helicopter2	0	27.38038	2014-07-07 23:25:58	30	2014-07-05	2014-08-03	3	30	Summer
X34	170	M	544209.1	3280448	2014-07-07 18:56:11	2014-07-07	2014-07-07 06:40:00	2014-07-07 20:38:00	Helicopter2	0	29.55891	2014-07-07 23:56:11	30.21667	2014-07-05	2014-08-03	3	30	Summer
X34	170	M	544183.4	3280411	2014-07-07 19:26:05	2014-07-07	2014-07-07 06:40:00	2014-07-07 20:38:00	Helicopter2	0	45.13785	2014-07-08 00:26:05	29.9	2014-07-05	2014-08-03	3	30	Summer
X34	170	M	544169.2	3280332	2014-07-07 19:56:27	2014-07-07	2014-07-07 06:40:00	2014-07-07 20:38:00	Helicopter2	0	80.65368	2014-07-08 00:56:27	30.36667	2014-07-05	2014-08-03	3	30	Summer
X34	170	M	544222.2	3280191	2014-07-07 20:26:05	2014-07-07	2014-07-07 06:40:00	2014-07-07 20:38:00	Helicopter2	0	149.8703	2014-07-08 01:26:05	29.63333	2014-07-05	2014-08-03	3	30	Summer
X34	170	M	544212	3280135	2014-07-07 20:55:58	2014-07-07	2014-07-07 06:40:00	2014-07-07 20:38:00	Helicopter2	0	57.25122	2014-07-08 01:55:58	29.88333	2014-07-05	2014-08-03	3	30	Summer
X34	170	M	544181.8	3280029	2014-07-07 21:25:58	2014-07-07	2014-07-07 06:40:00	2014-07-07 20:38:00	Helicopter2	0	110.6026	2014-07-08 02:25:58	30	2014-07-05	2014-08-03	3	30	Summer
X34	170	M	544184.1	3280052	2014-07-07 21:57:05	2014-07-07	2014-07-07 06:40:00	2014-07-07 20:38:00	Helicopter2	0	23.28429	2014-07-08 02:57:05	31.11667	2014-07-05	2014-08-03	3	30	Summer
X34	170	M	544173.7	3280043	2014-07-07 22:26:47	2014-07-07	2014-07-07 06:40:00	2014-07-07 20:38:00	Helicopter2	0	13.35393	2014-07-08 03:26:47	29.7	2014-07-05	2014-08-03	3	30	Summer
X34	170	M	544182.4	3280057	2014-07-07 22:57:33	2014-07-07	2014-07-07 06:40:00	2014-07-07 20:38:00	Helicopter2	0	16.41382	2014-07-08 03:57:33	30.76667	2014-07-05	2014-08-03	3	30	Summer
X34	170	M	544166.4	3280036	2014-07-07 23:25:58	2014-07-07	2014-07-07 06:40:00	2014-07-07 20:38:00	Helicopter2	0	26.65977	2014-07-08 04:25:58	28.41667	2014-07-05	2014-08-03	3	30	Summer
X34	170	M	544177.8	3280004	2014-07-07 23:55:58	2014-07-07	2014-07-07 06:40:00	2014-07-07 20:38:00	Helicopter2	0	34.24764	2014-07-08 04:55:58	30	2014-07-05	2014-08-03	3	30	Summer
X34	170	M	544237	3279938	2014-07-08 00:25:58	2014-07-08	2014-07-08 06:41:00	2014-07-08 20:38:00	Helicopter2	0	88.10639	2014-07-08 05:25:58	30	2014-07-05	2014-08-03	4	30	Summer
X34	170	M	544244.9	3279964	2014-07-08 00:56:28	2014-07-08	2014-07-08 06:41:00	2014-07-08 20:38:00	Helicopter2	0	27.0385	2014-07-08 05:56:28	30.5	2014-07-05	2014-08-03	4	30	Summer
X34	170	M	544268.4	3279949	2014-07-08 01:25:58	2014-07-08	2014-07-08 06:41:00	2014-07-08 20:38:00	Helicopter2	0	28.21682	2014-07-08 06:25:58	29.5	2014-07-05	2014-08-03	4	30	Summer
X34	170	M	544503.5	3279844	2014-07-08 01:55:58	2014-07-08	2014-07-08 06:41:00	2014-07-08 20:38:00	Helicopter2	0	257.2358	2014-07-08 06:55:58	30	2014-07-05	2014-08-03	4	30	Summer
X34	170	M	544499.3	3279877	2014-07-08 02:25:58	2014-07-08	2014-07-08 06:41:00	2014-07-08 20:38:00	Helicopter2	0	32.6094	2014-07-08 07:25:58	30	2014-07-05	2014-08-03	4	30	Summer
X34	170	M	544515.8	3279808	2014-07-08 02:56:28	2014-07-08	2014-07-08 06:41:00	2014-07-08 20:38:00	Helicopter2	0	71.11437	2014-07-08 07:56:28	30.5	2014-07-05	2014-08-03	4	30	Summer
X34	170	M	544504.5	3279802	2014-07-08 03:25:58	2014-07-08	2014-07-08 06:41:00	2014-07-08 20:38:00	Helicopter2	0	12.60694	2014-07-08 08:25:58	29.5	2014-07-05	2014-08-03	4	30	Summer
X34	170	M	544480.3	3279786	2014-07-08 03:56:05	2014-07-08	2014-07-08 06:41:00	2014-07-08 20:38:00	Helicopter2	0	28.86309	2014-07-08 08:56:05	30.11667	2014-07-05	2014-08-03	4	30	Summer
X34	170	M	544485.1	3279805	2014-07-08 04:26:28	2014-07-08	2014-07-08 06:41:00	2014-07-08 20:38:00	Helicopter2	0	19.98564	2014-07-08 09:26:28	30.38333	2014-07-05	2014-08-03	4	30	Summer
X34	170	M	544506.1	3279799	2014-07-08 04:55:58	2014-07-08	2014-07-08 06:41:00	2014-07-08 20:38:00	Helicopter2	0	21.96449	2014-07-08 09:55:58	29.5	2014-07-05	2014-08-03	4	30	Summer
X34	170	M	544387.9	3279907	2014-07-08 05:25:58	2014-07-08	2014-07-08 06:41:00	2014-07-08 20:38:00	Helicopter2	0	159.8326	2014-07-08 10:25:58	30	2014-07-05	2014-08-03	4	30	Summer
X34	170	M	544421.2	3280068	2014-07-08 05:55:58	2014-07-08	2014-07-08 06:41:00	2014-07-08 20:38:00	Helicopter2	0	164.1995	2014-07-08 10:55:58	30	2014-07-05	2014-08-03	4	30	Summer
X34	170	M	544525.1	3280087	2014-07-08 06:25:58	2014-07-08	2014-07-08 06:41:00	2014-07-08 20:38:00	Helicopter2	0	105.8373	2014-07-08 11:25:58	30	2014-07-05	2014-08-03	4	30	Summer
X34	170	M	544501.5	3280361	2014-07-08 06:56:28	2014-07-08	2014-07-08 06:41:00	2014-07-08 20:38:00	Helicopter2	0	275.1679	2014-07-08 11:56:28	30.5	2014-07-05	2014-08-03	4	30	Summer
X34	170	M	544502.2	3280383	2014-07-08 07:26:34	2014-07-08	2014-07-08 06:41:00	2014-07-08 20:38:00	Helicopter2	0	21.28864	2014-07-08 12:26:34	30.1	2014-07-05	2014-08-03	4	30	Summer
X34	170	M	544474.9	3280364	2014-07-08 07:56:00	2014-07-08	2014-07-08 06:41:00	2014-07-08 20:38:00	Helicopter2	0	33.05485	2014-07-08 12:56:00	29.43333	2014-07-05	2014-08-03	4	30	Summer
X34	170	M	544480.5	3280365	2014-07-08 08:26:34	2014-07-08	2014-07-08 06:41:00	2014-07-08 20:38:00	Helicopter2	0	5.68305	2014-07-08 13:26:34	30.56667	2014-07-05	2014-08-03	4	30	Summer
X34	170	M	544476.4	3280374	2014-07-08 08:56:23	2014-07-08	2014-07-08 06:41:00	2014-07-08 20:38:00	Helicopter2	0	10.15655	2014-07-08 13:56:23	29.81667	2014-07-05	2014-08-03	4	30	Summer
X34	170	M	544410.7	3280452	2014-07-08 09:25:58	2014-07-08	2014-07-08 06:41:00	2014-07-08 20:38:00	Helicopter2	0	101.41	2014-07-08 14:25:58	29.58333	2014-07-05	2014-08-03	4	30	Summer
X34	170	M	544315.7	3280422	2014-07-08 09:56:05	2014-07-08	2014-07-08 06:41:00	2014-07-08 20:38:00	Helicopter2	0	99.63222	2014-07-08 14:56:05	30.11667	2014-07-05	2014-08-03	4	30	Summer
X34	170	M	544329.4	3280431	2014-07-08 10:26:29	2014-07-08	2014-07-08 06:41:00	2014-07-08 20:38:00	Helicopter2	0	16.53661	2014-07-08 15:26:29	30.4	2014-07-05	2014-08-03	4	30	Summer
X34	170	M	544315.3	3280519	2014-07-08 10:56:04	2014-07-08	2014-07-08 06:41:00	2014-07-08 20:38:00	Helicopter2	0	88.82715	2014-07-08 15:56:04	29.58333	2014-07-05	2014-08-03	4	30	Summer
X34	170	M	544294.3	3280535	2014-07-08 11:25:58	2014-07-08	2014-07-08 06:41:00	2014-07-08 20:38:00	Helicopter2	0	26.78299	2014-07-08 16:25:58	29.9	2014-07-05	2014-08-03	4	30	Summer
X34	170	M	544266	3280569	2014-07-08 11:55:59	2014-07-08	2014-07-08 06:41:00	2014-07-08 20:38:00	Helicopter2	0	44.24831	2014-07-08 16:55:59	30.01667	2014-07-05	2014-08-03	4	30	Summer
X34	170	M	544265.2	3280543	2014-07-08 12:26:47	2014-07-08	2014-07-08 06:41:00	2014-07-08 20:38:00	Helicopter2	0	25.83225	2014-07-08 17:26:47	30.8	2014-07-05	2014-08-03	4	30	Summer
X34	170	M	544262.8	3280543	2014-07-08 12:56:07	2014-07-08	2014-07-08 06:41:00	2014-07-08 20:38:00	Helicopter2	0	2.419569	2014-07-08 17:56:07	29.33333	2014-07-05	2014-08-03	4	30	Summer
X34	170	M	544247.5	3280549	2014-07-08 13:26:28	2014-07-08	2014-07-08 06:41:00	2014-07-08 20:38:00	Helicopter2	0	16.26437	2014-07-08 18:26:28	30.35	2014-07-05	2014-08-03	4	30	Summer
X34	170	M	544221	3280507	2014-07-08 13:55:58	2014-07-08	2014-07-08 06:41:00	2014-07-08 20:38:00	Helicopter2	0	49.34502	2014-07-08 18:55:58	29.5	2014-07-05	2014-08-03	4	30	Summer
X34	170	M	544224.1	3280519	2014-07-08 14:25:59	2014-07-08	2014-07-08 06:41:00	2014-07-08 20:38:00	Helicopter2	0	12.38581	2014-07-08 19:25:59	30.01667	2014-07-05	2014-08-03	4	30	Summer
X34	170	M	544254	3280542	2014-07-08 14:56:28	2014-07-08	2014-07-08 06:41:00	2014-07-08 20:38:00	Helicopter2	0	37.82416	2014-07-08 19:56:28	30.48333	2014-07-05	2014-08-03	4	30	Summer
X34	170	M	544274.8	3280561	2014-07-08 15:25:58	2014-07-08	2014-07-08 06:41:00	2014-07-08 20:38:00	Helicopter2	0	27.84505	2014-07-08 20:25:58	29.5	2014-07-05	2014-08-03	4	30	Summer
X34	170	M	544306.8	3280427	2014-07-08 15:55:59	2014-07-08	2014-07-08 06:41:00	2014-07-08 20:38:00	Helicopter2	0	137.4986	2014-07-08 20:55:59	30.01667	2014-07-05	2014-08-03	4	30	Summer
X34	170	M	544385.3	3280359	2014-07-08 16:55:59	2014-07-08	2014-07-08 06:41:00	2014-07-08 20:38:00	Helicopter2	0	103.9453	2014-07-08 21:55:59	60	2014-07-05	2014-08-03	4	30	Summer
X34	170	M	544312.5	3280435	2014-07-08 17:26:28	2014-07-08	2014-07-08 06:41:00	2014-07-08 20:38:00	Helicopter2	0	104.944	2014-07-08 22:26:28	30.48333	2014-07-05	2014-08-03	4	30	Summer
X34	170	M	544395.8	3280348	2014-07-08 17:56:17	2014-07-08	2014-07-08 06:41:00	2014-07-08 20:38:00	Helicopter2	0	120.1763	2014-07-08 22:56:17	29.81667	2014-07-05	2014-08-03	4	30	Summer
X34	170	M	544371.5	3280379	2014-07-08 18:26:18	2014-07-08	2014-07-08 06:41:00	2014-07-08 20:38:00	Helicopter2	0	39.69539	2014-07-08 23:26:18	30.01667	2014-07-05	2014-08-03	4	30	Summer
X34	170	M	544353.9	3280352	2014-07-08 18:56:43	2014-07-08	2014-07-08 06:41:00	2014-07-08 20:38:00	Helicopter2	0	32.87943	2014-07-08 23:56:43	30.41667	2014-07-05	2014-08-03	4	30	Summer
X34	170	M	544335.2	3280382	2014-07-08 19:26:11	2014-07-08	2014-07-08 06:41:00	2014-07-08 20:38:00	Helicopter2	0	35.69057	2014-07-09 00:26:11	29.46667	2014-07-05	2014-08-03	4	30	Summer
X34	170	M	544407.7	3280411	2014-07-08 19:55:59	2014-07-08	2014-07-08 06:41:00	2014-07-08 20:38:00	Helicopter2	0	78.0146	2014-07-09 00:55:59	29.8	2014-07-05	2014-08-03	4	30	Summer
X34	170	M	544326	3280262	2014-07-08 20:25:59	2014-07-08	2014-07-08 06:41:00	2014-07-08 20:38:00	Helicopter2	0	169.94	2014-07-09 01:25:59	30	2014-07-05	2014-08-03	4	30	Summer
X34	170	M	544273.3	3280128	2014-07-08 20:55:59	2014-07-08	2014-07-08 06:41:00	2014-07-08 20:38:00	Helicopter2	0	144.049	2014-07-09 01:55:59	30	2014-07-05	2014-08-03	4	30	Summer
X34	170	M	544267.1	3280061	2014-07-08 21:26:27	2014-07-08	2014-07-08 06:41:00	2014-07-08 20:38:00	Helicopter2	0	66.79845	2014-07-09 02:26:27	30.46667	2014-07-05	2014-08-03	4	30	Summer
X34	170	M	544218.7	3280052	2014-07-08 21:56:34	2014-07-08	2014-07-08 06:41:00	2014-07-08 20:38:00	Helicopter2	0	49.25962	2014-07-09 02:56:34	30.11667	2014-07-05	2014-08-03	4	30	Summer
X34	170	M	544227.6	3280059	2014-07-08 22:26:05	2014-07-08	2014-07-08 06:41:00	2014-07-08 20:38:00	Helicopter2	0	11.52259	2014-07-09 03:26:05	29.51667	2014-07-05	2014-08-03	4	30	Summer
X34	170	M	544201.9	3280032	2014-07-08 22:56:05	2014-07-08	2014-07-08 06:41:00	2014-07-08 20:38:00	Helicopter2	0	37.88369	2014-07-09 03:56:05	30	2014-07-05	2014-08-03	4	30	Summer
X34	170	M	544207.6	3280031	2014-07-08 23:26:34	2014-07-08	2014-07-08 06:41:00	2014-07-08 20:38:00	Helicopter2	0	5.778835	2014-07-09 04:26:34	30.48333	2014-07-05	2014-08-03	4	30	Summer
X34	170	M	544204.3	3280028	2014-07-08 23:55:58	2014-07-08	2014-07-08 06:41:00	2014-07-08 20:38:00	Helicopter2	0	4.301478	2014-07-09 04:55:58	29.4	2014-07-05	2014-08-03	4	30	Summer
X34	170	M	544209.2	3280017	2014-07-09 00:26:11	2014-07-09	2014-07-09 06:41:00	2014-07-09 20:38:00	Helicopter2	0	12.09118	2014-07-09 05:26:11	30.21667	2014-07-05	2014-08-03	5	30	Summer
X34	170	M	544193.3	3279980	2014-07-09 00:55:59	2014-07-09	2014-07-09 06:41:00	2014-07-09 20:38:00	Helicopter2	0	40.2443	2014-07-09 05:55:59	29.8	2014-07-05	2014-08-03	5	30	Summer
X34	170	M	544287	3279915	2014-07-09 01:26:00	2014-07-09	2014-07-09 06:41:00	2014-07-09 20:38:00	Helicopter2	0	114.213	2014-07-09 06:26:00	30.01667	2014-07-05	2014-08-03	5	30	Summer
X34	170	M	544405	3279871	2014-07-09 01:56:28	2014-07-09	2014-07-09 06:41:00	2014-07-09 20:38:00	Helicopter2	0	125.8541	2014-07-09 06:56:28	30.46667	2014-07-05	2014-08-03	5	30	Summer
X34	170	M	544435.9	3279816	2014-07-09 02:26:00	2014-07-09	2014-07-09 06:41:00	2014-07-09 20:38:00	Helicopter2	0	62.55704	2014-07-09 07:26:00	29.53333	2014-07-05	2014-08-03	5	30	Summer
X34	170	M	544461.2	3279743	2014-07-09 02:56:23	2014-07-09	2014-07-09 06:41:00	2014-07-09 20:38:00	Helicopter2	0	77.90662	2014-07-09 07:56:23	30.38333	2014-07-05	2014-08-03	5	30	Summer
X34	170	M	544453.1	3279744	2014-07-09 03:25:58	2014-07-09	2014-07-09 06:41:00	2014-07-09 20:38:00	Helicopter2	0	8.082303	2014-07-09 08:25:58	29.58333	2014-07-05	2014-08-03	5	30	Summer
X34	170	M	544458.7	3279744	2014-07-09 03:56:28	2014-07-09	2014-07-09 06:41:00	2014-07-09 20:38:00	Helicopter2	0	5.683357	2014-07-09 08:56:28	30.5	2014-07-05	2014-08-03	5	30	Summer
X34	170	M	544458.7	3279741	2014-07-09 04:25:58	2014-07-09	2014-07-09 06:41:00	2014-07-09 20:38:00	Helicopter2	0	3.656561	2014-07-09 09:25:58	29.5	2014-07-05	2014-08-03	5	30	Summer
X34	170	M	544445.4	3279651	2014-07-09 04:55:58	2014-07-09	2014-07-09 06:41:00	2014-07-09 20:38:00	Helicopter2	0	90.57916	2014-07-09 09:55:58	30	2014-07-05	2014-08-03	5	30	Summer
X34	170	M	544350.1	3279689	2014-07-09 05:25:58	2014-07-09	2014-07-09 06:41:00	2014-07-09 20:38:00	Helicopter2	0	102.3729	2014-07-09 10:25:58	30	2014-07-05	2014-08-03	5	30	Summer
X34	170	M	544350.5	3279764	2014-07-09 05:56:17	2014-07-09	2014-07-09 06:41:00	2014-07-09 20:38:00	Helicopter2	0	75.79448	2014-07-09 10:56:17	30.31667	2014-07-05	2014-08-03	5	30	Summer
X34	170	M	544449	3279950	2014-07-09 06:26:28	2014-07-09	2014-07-09 06:41:00	2014-07-09 20:38:00	Helicopter2	0	210.4495	2014-07-09 11:26:28	30.18333	2014-07-05	2014-08-03	5	30	Summer
X34	170	M	544480.2	3280229	2014-07-09 06:56:29	2014-07-09	2014-07-09 06:41:00	2014-07-09 20:38:00	Helicopter2	0	280.6532	2014-07-09 11:56:29	30.01667	2014-07-05	2014-08-03	5	30	Summer
X34	170	M	544442.9	3280267	2014-07-09 07:26:42	2014-07-09	2014-07-09 06:41:00	2014-07-09 20:38:00	Helicopter2	0	53.07855	2014-07-09 12:26:42	30.21667	2014-07-05	2014-08-03	5	30	Summer
X34	170	M	544479.9	3280322	2014-07-09 07:56:35	2014-07-09	2014-07-09 06:41:00	2014-07-09 20:38:00	Helicopter2	0	65.97929	2014-07-09 12:56:35	29.88333	2014-07-05	2014-08-03	5	30	Summer
X34	170	M	544249.6	3280423	2014-07-09 08:26:28	2014-07-09	2014-07-09 06:41:00	2014-07-09 20:38:00	Helicopter2	0	251.6783	2014-07-09 13:26:28	29.88333	2014-07-05	2014-08-03	5	30	Summer
X34	170	M	544229.1	3280485	2014-07-09 08:55:59	2014-07-09	2014-07-09 06:41:00	2014-07-09 20:38:00	Helicopter2	0	65.05389	2014-07-09 13:55:59	29.51667	2014-07-05	2014-08-03	5	30	Summer
X34	170	M	544176.7	3280493	2014-07-09 09:25:58	2014-07-09	2014-07-09 06:41:00	2014-07-09 20:38:00	Helicopter2	0	53.01512	2014-07-09 14:25:58	29.98333	2014-07-05	2014-08-03	5	30	Summer
X34	170	M	544184.2	3280443	2014-07-09 09:56:05	2014-07-09	2014-07-09 06:41:00	2014-07-09 20:38:00	Helicopter2	0	50.38781	2014-07-09 14:56:05	30.11667	2014-07-05	2014-08-03	5	30	Summer
X34	170	M	544174.4	3280476	2014-07-09 10:26:05	2014-07-09	2014-07-09 06:41:00	2014-07-09 20:38:00	Helicopter2	0	33.77158	2014-07-09 15:26:05	30	2014-07-05	2014-08-03	5	30	Summer
X34	170	M	544245.9	3280514	2014-07-09 10:56:28	2014-07-09	2014-07-09 06:41:00	2014-07-09 20:38:00	Helicopter2	0	81.06109	2014-07-09 15:56:28	30.38333	2014-07-05	2014-08-03	5	30	Summer
X34	170	M	544152.4	3280532	2014-07-09 11:26:05	2014-07-09	2014-07-09 06:41:00	2014-07-09 20:38:00	Helicopter2	0	95.30596	2014-07-09 16:26:05	29.61667	2014-07-05	2014-08-03	5	30	Summer
X34	170	M	544139.4	3280537	2014-07-09 11:56:05	2014-07-09	2014-07-09 06:41:00	2014-07-09 20:38:00	Helicopter2	0	14.10272	2014-07-09 16:56:05	30	2014-07-05	2014-08-03	5	30	Summer
X34	170	M	544136.2	3280534	2014-07-09 12:26:30	2014-07-09	2014-07-09 06:41:00	2014-07-09 20:38:00	Helicopter2	0	4.855	2014-07-09 17:26:30	30.41667	2014-07-05	2014-08-03	5	30	Summer
X34	170	M	544122.3	3280589	2014-07-09 12:56:00	2014-07-09	2014-07-09 06:41:00	2014-07-09 20:38:00	Helicopter2	0	57.08159	2014-07-09 17:56:00	29.5	2014-07-05	2014-08-03	5	30	Summer
X34	170	M	544106.3	3280767	2014-07-09 13:26:00	2014-07-09	2014-07-09 06:41:00	2014-07-09 20:38:00	Helicopter2	0	178.8294	2014-07-09 18:26:00	30	2014-07-05	2014-08-03	5	30	Summer
X34	170	M	544084.6	3280740	2014-07-09 13:56:28	2014-07-09	2014-07-09 06:41:00	2014-07-09 20:38:00	Helicopter2	0	34.54295	2014-07-09 18:56:28	30.46667	2014-07-05	2014-08-03	5	30	Summer
X34	170	M	544081.4	3280734	2014-07-09 14:26:29	2014-07-09	2014-07-09 06:41:00	2014-07-09 20:38:00	Helicopter2	0	7.176526	2014-07-09 19:26:29	30.01667	2014-07-05	2014-08-03	5	30	Summer
X34	170	M	544180.3	3280806	2014-07-09 14:56:00	2014-07-09	2014-07-09 06:41:00	2014-07-09 20:38:00	Helicopter2	0	122.5889	2014-07-09 19:56:00	29.51667	2014-07-05	2014-08-03	5	30	Summer
X34	170	M	544162.3	3280872	2014-07-09 15:26:27	2014-07-09	2014-07-09 06:41:00	2014-07-09 20:38:00	Helicopter2	0	67.97072	2014-07-09 20:26:27	30.45	2014-07-05	2014-08-03	5	30	Summer
X34	170	M	544143.2	3280811	2014-07-09 15:56:11	2014-07-09	2014-07-09 06:41:00	2014-07-09 20:38:00	Helicopter2	0	63.94275	2014-07-09 20:56:11	29.73333	2014-07-05	2014-08-03	5	30	Summer
X34	170	M	544145.6	3280806	2014-07-09 16:26:06	2014-07-09	2014-07-09 06:41:00	2014-07-09 20:38:00	Helicopter2	0	5.245187	2014-07-09 21:26:06	29.91667	2014-07-05	2014-08-03	5	30	Summer
X34	170	M	544143	3280838	2014-07-09 16:56:28	2014-07-09	2014-07-09 06:41:00	2014-07-09 20:38:00	Helicopter2	0	32.4454	2014-07-09 21:56:28	30.36667	2014-07-05	2014-08-03	5	30	Summer
X34	170	M	544109.9	3280877	2014-07-09 17:26:27	2014-07-09	2014-07-09 06:41:00	2014-07-09 20:38:00	Helicopter2	0	50.92304	2014-07-09 22:26:27	29.98333	2014-07-05	2014-08-03	5	30	Summer
X34	170	M	544072.6	3280906	2014-07-09 17:56:28	2014-07-09	2014-07-09 06:41:00	2014-07-09 20:38:00	Helicopter2	0	47.43252	2014-07-09 22:56:28	30.01667	2014-07-05	2014-08-03	5	30	Summer
X34	170	M	544080.1	3280849	2014-07-09 18:26:23	2014-07-09	2014-07-09 06:41:00	2014-07-09 20:38:00	Helicopter2	0	57.63428	2014-07-09 23:26:23	29.91667	2014-07-05	2014-08-03	5	30	Summer
X34	170	M	544076.9	3280844	2014-07-09 18:56:00	2014-07-09	2014-07-09 06:41:00	2014-07-09 20:38:00	Helicopter2	0	6.394871	2014-07-09 23:56:00	29.61667	2014-07-05	2014-08-03	5	30	Summer
X34	170	M	544077.7	3280856	2014-07-09 19:26:29	2014-07-09	2014-07-09 06:41:00	2014-07-09 20:38:00	Helicopter2	0	11.99196	2014-07-10 00:26:29	30.48333	2014-07-05	2014-08-03	5	30	Summer
X34	170	M	544081.8	3280845	2014-07-09 19:56:29	2014-07-09	2014-07-09 06:41:00	2014-07-09 20:38:00	Helicopter2	0	10.97457	2014-07-10 00:56:29	30	2014-07-05	2014-08-03	5	30	Summer
X34	170	M	544064.6	3280910	2014-07-09 20:26:00	2014-07-09	2014-07-09 06:41:00	2014-07-09 20:38:00	Helicopter2	0	66.88979	2014-07-10 01:26:00	29.51667	2014-07-05	2014-08-03	5	30	Summer
X34	170	M	543882.4	3280880	2014-07-09 20:55:59	2014-07-09	2014-07-09 06:41:00	2014-07-09 20:38:00	Helicopter2	0	184.622	2014-07-10 01:55:59	29.98333	2014-07-05	2014-08-03	5	30	Summer
X34	170	M	543864.2	3280789	2014-07-09 21:25:59	2014-07-09	2014-07-09 06:41:00	2014-07-09 20:38:00	Helicopter2	0	92.41505	2014-07-10 02:25:59	30	2014-07-05	2014-08-03	5	30	Summer
X34	170	M	543830.4	3280770	2014-07-09 21:56:29	2014-07-09	2014-07-09 06:41:00	2014-07-09 20:38:00	Helicopter2	0	39.03078	2014-07-10 02:56:29	30.5	2014-07-05	2014-08-03	5	30	Summer
X34	170	M	543832.8	3280775	2014-07-09 22:26:02	2014-07-09	2014-07-09 06:41:00	2014-07-09 20:38:00	Helicopter2	0	6.045528	2014-07-10 03:26:02	29.55	2014-07-05	2014-08-03	5	30	Summer
X34	170	M	543828.8	3280775	2014-07-09 22:56:11	2014-07-09	2014-07-09 06:41:00	2014-07-09 20:38:00	Helicopter2	0	4.064789	2014-07-10 03:56:11	30.15	2014-07-05	2014-08-03	5	30	Summer
X34	170	M	543828	3280770	2014-07-09 23:26:06	2014-07-09	2014-07-09 06:41:00	2014-07-09 20:38:00	Helicopter2	0	5.594086	2014-07-10 04:26:06	29.91667	2014-07-05	2014-08-03	5	30	Summer
X34	170	M	543826.4	3280758	2014-07-09 23:56:05	2014-07-09	2014-07-09 06:41:00	2014-07-09 20:38:00	Helicopter2	0	12.07951	2014-07-10 04:56:05	29.98333	2014-07-05	2014-08-03	5	30	Summer
X34	170	M	543938	3280686	2014-07-10 00:26:27	2014-07-10	2014-07-10 06:42:00	2014-07-10 20:38:00	Helicopter2	0	132.5695	2014-07-10 05:26:27	30.36667	2014-07-05	2014-08-03	6	30	Summer
X34	170	M	543993.8	3280655	2014-07-10 00:55:58	2014-07-10	2014-07-10 06:42:00	2014-07-10 20:38:00	Helicopter2	0	63.87622	2014-07-10 05:55:58	29.51667	2014-07-05	2014-08-03	6	30	Summer
X34	170	M	543983.4	3280620	2014-07-10 01:26:00	2014-07-10	2014-07-10 06:42:00	2014-07-10 20:38:00	Helicopter2	0	36.64739	2014-07-10 06:26:00	30.03333	2014-07-05	2014-08-03	6	30	Summer
X34	170	M	543977.9	3280611	2014-07-10 01:56:11	2014-07-10	2014-07-10 06:42:00	2014-07-10 20:38:00	Helicopter2	0	10.02856	2014-07-10 06:56:11	30.18333	2014-07-05	2014-08-03	6	30	Summer
X34	170	M	543967.5	3280575	2014-07-10 02:26:29	2014-07-10	2014-07-10 06:42:00	2014-07-10 20:38:00	Helicopter2	0	38.37646	2014-07-10 07:26:29	30.3	2014-07-05	2014-08-03	6	30	Summer
X34	170	M	543971.3	3280619	2014-07-10 02:55:59	2014-07-10	2014-07-10 06:42:00	2014-07-10 20:38:00	Helicopter2	0	44.50799	2014-07-10 07:55:59	29.5	2014-07-05	2014-08-03	6	30	Summer
X34	170	M	543971.3	3280626	2014-07-10 03:26:00	2014-07-10	2014-07-10 06:42:00	2014-07-10 20:38:00	Helicopter2	0	7.313127	2014-07-10 08:26:00	30.01667	2014-07-05	2014-08-03	6	30	Summer
X34	170	M	544016.1	3280520	2014-07-10 03:55:59	2014-07-10	2014-07-10 06:42:00	2014-07-10 20:38:00	Helicopter2	0	115.0343	2014-07-10 08:55:59	29.98333	2014-07-05	2014-08-03	6	30	Summer
X34	170	M	544079.9	3280500	2014-07-10 04:26:27	2014-07-10	2014-07-10 06:42:00	2014-07-10 20:38:00	Helicopter2	0	66.92577	2014-07-10 09:26:27	30.46667	2014-07-05	2014-08-03	6	30	Summer
X34	170	M	544038	3280487	2014-07-10 04:56:27	2014-07-10	2014-07-10 06:42:00	2014-07-10 20:38:00	Helicopter2	0	43.95904	2014-07-10 09:56:27	30	2014-07-05	2014-08-03	6	30	Summer
X34	170	M	544020.2	3280498	2014-07-10 05:26:00	2014-07-10	2014-07-10 06:42:00	2014-07-10 20:38:00	Helicopter2	0	20.89182	2014-07-10 10:26:00	29.55	2014-07-05	2014-08-03	6	30	Summer
X34	170	M	543984.7	3280500	2014-07-10 05:55:59	2014-07-10	2014-07-10 06:42:00	2014-07-10 20:38:00	Helicopter2	0	35.56931	2014-07-10 10:55:59	29.98333	2014-07-05	2014-08-03	6	30	Summer
X34	170	M	543924.2	3280496	2014-07-10 06:26:00	2014-07-10	2014-07-10 06:42:00	2014-07-10 20:38:00	Helicopter2	0	60.60665	2014-07-10 11:26:00	30.01667	2014-07-05	2014-08-03	6	30	Summer
X34	170	M	543839.9	3280635	2014-07-10 06:56:27	2014-07-10	2014-07-10 06:42:00	2014-07-10 20:38:00	Helicopter2	0	162.745	2014-07-10 11:56:27	30.45	2014-07-05	2014-08-03	6	30	Summer
X34	170	M	543823.6	3280651	2014-07-10 07:26:11	2014-07-10	2014-07-10 06:42:00	2014-07-10 20:38:00	Helicopter2	0	22.47937	2014-07-10 12:26:11	29.73333	2014-07-05	2014-08-03	6	30	Summer
X34	170	M	543770.7	3280761	2014-07-10 07:56:07	2014-07-10	2014-07-10 06:42:00	2014-07-10 20:38:00	Helicopter2	0	122.5941	2014-07-10 12:56:07	29.93333	2014-07-05	2014-08-03	6	30	Summer
X34	170	M	543776	3280888	2014-07-10 08:26:28	2014-07-10	2014-07-10 06:42:00	2014-07-10 20:38:00	Helicopter2	0	126.668	2014-07-10 13:26:28	30.35	2014-07-05	2014-08-03	6	30	Summer
X34	170	M	543785.7	3280883	2014-07-10 08:56:11	2014-07-10	2014-07-10 06:42:00	2014-07-10 20:38:00	Helicopter2	0	10.73877	2014-07-10 13:56:11	29.71667	2014-07-05	2014-08-03	6	30	Summer
X34	170	M	543803.9	3280943	2014-07-10 09:26:11	2014-07-10	2014-07-10 06:42:00	2014-07-10 20:38:00	Helicopter2	0	62.83669	2014-07-10 14:26:11	30	2014-07-05	2014-08-03	6	30	Summer
X34	170	M	543857.1	3280955	2014-07-10 09:56:11	2014-07-10	2014-07-10 06:42:00	2014-07-10 20:38:00	Helicopter2	0	54.36963	2014-07-10 14:56:11	30	2014-07-05	2014-08-03	6	30	Summer
X34	170	M	543805.3	3281000	2014-07-10 10:26:27	2014-07-10	2014-07-10 06:42:00	2014-07-10 20:38:00	Helicopter2	0	68.59029	2014-07-10 15:26:27	30.26667	2014-07-05	2014-08-03	6	30	Summer
X34	170	M	543830.2	3281013	2014-07-10 10:55:59	2014-07-10	2014-07-10 06:42:00	2014-07-10 20:38:00	Helicopter2	0	28.55321	2014-07-10 15:55:59	29.53333	2014-07-05	2014-08-03	6	30	Summer
X34	170	M	543827.1	3281001	2014-07-10 11:26:35	2014-07-10	2014-07-10 06:42:00	2014-07-10 20:38:00	Helicopter2	0	12.38577	2014-07-10 16:26:35	30.6	2014-07-05	2014-08-03	6	30	Summer
X34	170	M	543971	3281136	2014-07-10 11:56:47	2014-07-10	2014-07-10 06:42:00	2014-07-10 20:38:00	Helicopter2	0	196.8904	2014-07-10 16:56:47	30.2	2014-07-05	2014-08-03	6	30	Summer
X34	170	M	543979	3281147	2014-07-10 12:26:16	2014-07-10	2014-07-10 06:42:00	2014-07-10 20:38:00	Helicopter2	0	13.68573	2014-07-10 17:26:16	29.48333	2014-07-05	2014-08-03	6	30	Summer
X34	170	M	544011.3	3281107	2014-07-10 12:56:05	2014-07-10	2014-07-10 06:42:00	2014-07-10 20:38:00	Helicopter2	0	51.10913	2014-07-10 17:56:05	29.81667	2014-07-05	2014-08-03	6	30	Summer
X34	170	M	544004	3281119	2014-07-10 13:26:23	2014-07-10	2014-07-10 06:42:00	2014-07-10 20:38:00	Helicopter2	0	13.24617	2014-07-10 18:26:23	30.3	2014-07-05	2014-08-03	6	30	Summer
X34	170	M	544034.8	3281090	2014-07-10 13:56:14	2014-07-10	2014-07-10 06:42:00	2014-07-10 20:38:00	Helicopter2	0	41.93367	2014-07-10 18:56:14	29.85	2014-07-05	2014-08-03	6	30	Summer
X34	170	M	544018.8	3281060	2014-07-10 14:26:01	2014-07-10	2014-07-10 06:42:00	2014-07-10 20:38:00	Helicopter2	0	33.71168	2014-07-10 19:26:01	29.78333	2014-07-05	2014-08-03	6	30	Summer
X34	170	M	544040.8	3281004	2014-07-10 14:56:33	2014-07-10	2014-07-10 06:42:00	2014-07-10 20:38:00	Helicopter2	0	60.35399	2014-07-10 19:56:33	30.53333	2014-07-05	2014-08-03	6	30	Summer
X34	170	M	544023.8	3281004	2014-07-10 15:26:10	2014-07-10	2014-07-10 06:42:00	2014-07-10 20:38:00	Helicopter2	0	16.93628	2014-07-10 20:26:10	29.61667	2014-07-05	2014-08-03	6	30	Summer
X34	170	M	544037.6	3280995	2014-07-10 15:56:16	2014-07-10	2014-07-10 06:42:00	2014-07-10 20:38:00	Helicopter2	0	16.59791	2014-07-10 20:56:16	30.1	2014-07-05	2014-08-03	6	30	Summer
X34	170	M	544068.9	3281026	2014-07-10 16:26:12	2014-07-10	2014-07-10 06:42:00	2014-07-10 20:38:00	Helicopter2	0	44.49236	2014-07-10 21:26:12	29.93333	2014-07-05	2014-08-03	6	30	Summer
X34	170	M	544061.7	3281030	2014-07-10 16:56:05	2014-07-10	2014-07-10 06:42:00	2014-07-10 20:38:00	Helicopter2	0	8.127405	2014-07-10 21:56:05	29.88333	2014-07-05	2014-08-03	6	30	Summer
X34	170	M	544084.3	3281006	2014-07-10 17:26:34	2014-07-10	2014-07-10 06:42:00	2014-07-10 20:38:00	Helicopter2	0	32.96397	2014-07-10 22:26:34	30.48333	2014-07-05	2014-08-03	6	30	Summer
X34	170	M	544099.8	3280989	2014-07-10 17:56:01	2014-07-10	2014-07-10 06:42:00	2014-07-10 20:38:00	Helicopter2	0	23.30852	2014-07-10 22:56:01	29.45	2014-07-05	2014-08-03	6	30	Summer
X34	170	M	544076.2	3281034	2014-07-10 18:26:04	2014-07-10	2014-07-10 06:42:00	2014-07-10 20:38:00	Helicopter2	0	50.91484	2014-07-10 23:26:04	30.05	2014-07-05	2014-08-03	6	30	Summer
X34	170	M	544096.4	3281000	2014-07-10 18:56:28	2014-07-10	2014-07-10 06:42:00	2014-07-10 20:38:00	Helicopter2	0	39.62237	2014-07-10 23:56:28	30.4	2014-07-05	2014-08-03	6	30	Summer
X34	170	M	544075	3280912	2014-07-10 19:26:05	2014-07-10	2014-07-10 06:42:00	2014-07-10 20:38:00	Helicopter2	0	90.41878	2014-07-11 00:26:05	29.61667	2014-07-05	2014-08-03	6	30	Summer
X34	170	M	544047.7	3280697	2014-07-10 19:56:00	2014-07-10	2014-07-10 06:42:00	2014-07-10 20:38:00	Helicopter2	0	216.9086	2014-07-11 00:56:00	29.91667	2014-07-05	2014-08-03	6	30	Summer
X34	170	M	544034.8	3280689	2014-07-10 20:26:11	2014-07-10	2014-07-10 06:42:00	2014-07-10 20:38:00	Helicopter2	0	14.9433	2014-07-11 01:26:11	30.18333	2014-07-05	2014-08-03	6	30	Summer
X34	170	M	544067.3	3280637	2014-07-10 20:56:27	2014-07-10	2014-07-10 06:42:00	2014-07-10 20:38:00	Helicopter2	0	61.76631	2014-07-11 01:56:27	30.26667	2014-07-05	2014-08-03	6	30	Summer
X34	170	M	544145.4	3280470	2014-07-10 21:26:04	2014-07-10	2014-07-10 06:42:00	2014-07-10 20:38:00	Helicopter2	0	184.1607	2014-07-11 02:26:04	29.61667	2014-07-05	2014-08-03	6	30	Summer
X34	170	M	544157.6	3280435	2014-07-10 21:56:11	2014-07-10	2014-07-10 06:42:00	2014-07-10 20:38:00	Helicopter2	0	37.1502	2014-07-11 02:56:11	30.11667	2014-07-05	2014-08-03	6	30	Summer
X34	170	M	544160	3280439	2014-07-10 22:26:05	2014-07-10	2014-07-10 06:42:00	2014-07-10 20:38:00	Helicopter2	0	4.384618	2014-07-11 03:26:05	29.9	2014-07-05	2014-08-03	6	30	Summer
X34	170	M	544164	3280436	2014-07-10 22:56:28	2014-07-10	2014-07-10 06:42:00	2014-07-10 20:38:00	Helicopter2	0	4.839385	2014-07-11 03:56:28	30.38333	2014-07-05	2014-08-03	6	30	Summer
X34	170	M	544163.3	3280424	2014-07-10 23:26:17	2014-07-10	2014-07-10 06:42:00	2014-07-10 20:38:00	Helicopter2	0	11.99196	2014-07-11 04:26:17	29.81667	2014-07-05	2014-08-03	6	30	Summer
X34	170	M	544167.3	3280424	2014-07-10 23:56:05	2014-07-10	2014-07-10 06:42:00	2014-07-10 20:38:00	Helicopter2	0	4.064919	2014-07-11 04:56:05	29.8	2014-07-05	2014-08-03	6	30	Summer
X34	170	M	544118	3280427	2014-07-11 00:26:01	2014-07-11	2014-07-11 06:42:00	2014-07-11 20:37:00	Helicopter2	0	49.39845	2014-07-11 05:26:01	29.93333	2014-07-05	2014-08-03	7	30	Summer
X34	170	M	544138.3	3280426	2014-07-11 00:56:11	2014-07-11	2014-07-11 06:42:00	2014-07-11 20:37:00	Helicopter2	0	20.30535	2014-07-11 05:56:11	30.16667	2014-07-05	2014-08-03	7	30	Summer
X34	170	M	544152.8	3280435	2014-07-11 01:26:05	2014-07-11	2014-07-11 06:42:00	2014-07-11 20:37:00	Helicopter2	0	17.18548	2014-07-11 06:26:05	29.9	2014-07-05	2014-08-03	7	30	Summer
X34	170	M	544163.2	3280429	2014-07-11 01:56:27	2014-07-11	2014-07-11 06:42:00	2014-07-11 20:37:00	Helicopter2	0	11.83013	2014-07-11 06:56:27	30.36667	2014-07-05	2014-08-03	7	30	Summer
X34	170	M	544161.6	3280416	2014-07-11 02:26:01	2014-07-11	2014-07-11 06:42:00	2014-07-11 20:37:00	Helicopter2	0	13.948	2014-07-11 07:26:01	29.56667	2014-07-05	2014-08-03	7	30	Summer
X34	170	M	544168.8	3280433	2014-07-11 02:56:05	2014-07-11	2014-07-11 06:42:00	2014-07-11 20:37:00	Helicopter2	0	18.95234	2014-07-11 07:56:05	30.06667	2014-07-05	2014-08-03	7	30	Summer
X34	170	M	544218.2	3280416	2014-07-11 03:26:25	2014-07-11	2014-07-11 06:42:00	2014-07-11 20:37:00	Helicopter2	0	52.28135	2014-07-11 08:26:25	30.33333	2014-07-05	2014-08-03	7	30	Summer
X34	170	M	544260.4	3280341	2014-07-11 03:57:34	2014-07-11	2014-07-11 06:42:00	2014-07-11 20:37:00	Helicopter2	0	85.73381	2014-07-11 08:57:34	31.15	2014-07-05	2014-08-03	7	30	Summer
X34	170	M	544326	3280274	2014-07-11 04:26:09	2014-07-11	2014-07-11 06:42:00	2014-07-11 20:37:00	Helicopter2	0	93.84355	2014-07-11 09:26:09	28.58333	2014-07-05	2014-08-03	7	30	Summer
X34	170	M	544389.6	3280297	2014-07-11 04:56:01	2014-07-11	2014-07-11 06:42:00	2014-07-11 20:37:00	Helicopter2	0	67.72668	2014-07-11 09:56:01	29.86667	2014-07-05	2014-08-03	7	30	Summer
X34	170	M	544430.8	3280261	2014-07-11 05:26:05	2014-07-11	2014-07-11 06:42:00	2014-07-11 20:37:00	Helicopter2	0	54.67004	2014-07-11 10:26:05	30.06667	2014-07-05	2014-08-03	7	30	Summer
X34	170	M	544434.2	3280248	2014-07-11 05:56:05	2014-07-11	2014-07-11 06:42:00	2014-07-11 20:37:00	Helicopter2	0	14.23616	2014-07-11 10:56:05	30	2014-07-05	2014-08-03	7	30	Summer
X34	170	M	544348.4	3280313	2014-07-11 06:26:34	2014-07-11	2014-07-11 06:42:00	2014-07-11 20:37:00	Helicopter2	0	107.8104	2014-07-11 11:26:34	30.48333	2014-07-05	2014-08-03	7	30	Summer
X34	170	M	544331.8	3280444	2014-07-11 06:57:04	2014-07-11	2014-07-11 06:42:00	2014-07-11 20:37:00	Helicopter2	0	132.0632	2014-07-11 11:57:04	30.5	2014-07-05	2014-08-03	7	30	Summer
X34	170	M	544260.5	3280501	2014-07-11 07:26:28	2014-07-11	2014-07-11 06:42:00	2014-07-11 20:37:00	Helicopter2	0	91.25922	2014-07-11 12:26:28	29.4	2014-07-05	2014-08-03	7	30	Summer
X34	170	M	544298.5	3280487	2014-07-11 07:56:05	2014-07-11	2014-07-11 06:42:00	2014-07-11 20:37:00	Helicopter2	0	40.38822	2014-07-11 12:56:05	29.61667	2014-07-05	2014-08-03	7	30	Summer
X34	170	M	544308.2	3280484	2014-07-11 08:26:34	2014-07-11	2014-07-11 06:42:00	2014-07-11 20:37:00	Helicopter2	0	10.06696	2014-07-11 13:26:34	30.48333	2014-07-05	2014-08-03	7	30	Summer
X34	170	M	544313	3280499	2014-07-11 08:56:05	2014-07-11	2014-07-11 06:42:00	2014-07-11 20:37:00	Helicopter2	0	15.51124	2014-07-11 13:56:05	29.51667	2014-07-05	2014-08-03	7	30	Summer
X34	170	M	544299.2	3280496	2014-07-11 09:26:35	2014-07-11	2014-07-11 06:42:00	2014-07-11 20:37:00	Helicopter2	0	14.01961	2014-07-11 14:26:35	30.5	2014-07-05	2014-08-03	7	30	Summer
X34	170	M	544303.4	3280476	2014-07-11 09:56:28	2014-07-11	2014-07-11 06:42:00	2014-07-11 20:37:00	Helicopter2	0	20.68073	2014-07-11 14:56:28	29.88333	2014-07-05	2014-08-03	7	30	Summer
X34	170	M	544194.3	3280527	2014-07-11 10:26:05	2014-07-11	2014-07-11 06:42:00	2014-07-11 20:37:00	Helicopter2	0	120.5042	2014-07-11 15:26:05	29.61667	2014-07-05	2014-08-03	7	30	Summer
X34	170	M	544067.5	3280584	2014-07-11 10:56:05	2014-07-11	2014-07-11 06:42:00	2014-07-11 20:37:00	Helicopter2	0	138.9502	2014-07-11 15:56:05	30	2014-07-05	2014-08-03	7	30	Summer
X34	170	M	544138.5	3280564	2014-07-11 11:26:34	2014-07-11	2014-07-11 06:42:00	2014-07-11 20:37:00	Helicopter2	0	73.78261	2014-07-11 16:26:34	30.48333	2014-07-05	2014-08-03	7	30	Summer
X34	170	M	544145.1	3280547	2014-07-11 11:56:05	2014-07-11	2014-07-11 06:42:00	2014-07-11 20:37:00	Helicopter2	0	18.77342	2014-07-11 16:56:05	29.51667	2014-07-05	2014-08-03	7	30	Summer
X34	170	M	544133.8	3280538	2014-07-11 12:26:29	2014-07-11	2014-07-11 06:42:00	2014-07-11 20:37:00	Helicopter2	0	14.04585	2014-07-11 17:26:29	30.4	2014-07-05	2014-08-03	7	30	Summer
X34	170	M	544130.6	3280538	2014-07-11 12:57:04	2014-07-11	2014-07-11 06:42:00	2014-07-11 20:37:00	Helicopter2	0	3.193832	2014-07-11 17:57:04	30.58333	2014-07-05	2014-08-03	7	30	Summer
X34	170	M	544121.5	3280572	2014-07-11 13:26:11	2014-07-11	2014-07-11 06:42:00	2014-07-11 20:37:00	Helicopter2	0	35.37756	2014-07-11 18:26:11	29.11667	2014-07-05	2014-08-03	7	30	Summer
X34	170	M	544066.4	3280648	2014-07-11 13:56:05	2014-07-11	2014-07-11 06:42:00	2014-07-11 20:37:00	Helicopter2	0	93.48128	2014-07-11 18:56:05	29.9	2014-07-05	2014-08-03	7	30	Summer
X34	170	M	544120.7	3280595	2014-07-11 14:26:05	2014-07-11	2014-07-11 06:42:00	2014-07-11 20:37:00	Helicopter2	0	75.47915	2014-07-11 19:26:05	30	2014-07-05	2014-08-03	7	30	Summer
X34	170	M	544139.2	3280592	2014-07-11 14:56:05	2014-07-11	2014-07-11 06:42:00	2014-07-11 20:37:00	Helicopter2	0	18.8436	2014-07-11 19:56:05	30	2014-07-05	2014-08-03	7	30	Summer
X34	170	M	544132.1	3280547	2014-07-11 15:26:33	2014-07-11	2014-07-11 06:42:00	2014-07-11 20:37:00	Helicopter2	0	44.91244	2014-07-11 20:26:33	30.46667	2014-07-05	2014-08-03	7	30	Summer
X34	170	M	544146.6	3280542	2014-07-11 15:56:04	2014-07-11	2014-07-11 06:42:00	2014-07-11 20:37:00	Helicopter2	0	15.53865	2014-07-11 20:56:04	29.51667	2014-07-05	2014-08-03	7	30	Summer
X34	170	M	544133	3280547	2014-07-11 16:26:23	2014-07-11	2014-07-11 06:42:00	2014-07-11 20:37:00	Helicopter2	0	14.3827	2014-07-11 21:26:23	30.31667	2014-07-05	2014-08-03	7	30	Summer
X34	170	M	544141.8	3280548	2014-07-11 16:57:04	2014-07-11	2014-07-11 06:42:00	2014-07-11 20:37:00	Helicopter2	0	8.863506	2014-07-11 21:57:04	30.68333	2014-07-05	2014-08-03	7	30	Summer
X34	170	M	544141	3280548	2014-07-11 17:26:33	2014-07-11	2014-07-11 06:42:00	2014-07-11 20:37:00	Helicopter2	0	1.176969	2014-07-11 22:26:33	29.48333	2014-07-05	2014-08-03	7	30	Summer
X34	170	M	544146.7	3280522	2014-07-11 17:56:04	2014-07-11	2014-07-11 06:42:00	2014-07-11 20:37:00	Helicopter2	0	27.39605	2014-07-11 22:56:04	29.51667	2014-07-05	2014-08-03	7	30	Summer
X34	170	M	544141.1	3280514	2014-07-11 18:26:05	2014-07-11	2014-07-11 06:42:00	2014-07-11 20:37:00	Helicopter2	0	9.219123	2014-07-11 23:26:05	30.01667	2014-07-05	2014-08-03	7	30	Summer
X34	170	M	544173.5	3280469	2014-07-11 18:56:47	2014-07-11	2014-07-11 06:42:00	2014-07-11 20:37:00	Helicopter2	0	55.6105	2014-07-11 23:56:47	30.7	2014-07-05	2014-08-03	7	30	Summer
X34	170	M	544154.1	3280479	2014-07-11 19:26:16	2014-07-11	2014-07-11 06:42:00	2014-07-11 20:37:00	Helicopter2	0	21.87692	2014-07-12 00:26:16	29.48333	2014-07-05	2014-08-03	7	30	Summer
X34	170	M	544197.8	3280450	2014-07-11 19:56:27	2014-07-11	2014-07-11 06:42:00	2014-07-11 20:37:00	Helicopter2	0	52.65066	2014-07-12 00:56:27	30.18333	2014-07-05	2014-08-03	7	30	Summer
X34	170	M	544160.9	3280401	2014-07-11 20:26:05	2014-07-11	2014-07-11 06:42:00	2014-07-11 20:37:00	Helicopter2	0	61.33381	2014-07-12 01:26:05	29.63333	2014-07-05	2014-08-03	7	30	Summer
X34	170	M	544137.9	3280294	2014-07-11 20:56:22	2014-07-11	2014-07-11 06:42:00	2014-07-11 20:37:00	Helicopter2	0	108.8126	2014-07-12 01:56:22	30.28333	2014-07-05	2014-08-03	7	30	Summer
X34	170	M	544644.1	3279983	2014-07-11 21:26:33	2014-07-11	2014-07-11 06:42:00	2014-07-11 20:37:00	Helicopter2	0	594.0895	2014-07-12 02:26:33	30.18333	2014-07-05	2014-08-03	7	30	Summer
X34	170	M	544555.2	3279829	2014-07-11 21:56:04	2014-07-11	2014-07-11 06:42:00	2014-07-11 20:37:00	Helicopter2	0	178.2454	2014-07-12 02:56:04	29.51667	2014-07-05	2014-08-03	7	30	Summer
X34	170	M	544495.6	3279806	2014-07-11 22:26:04	2014-07-11	2014-07-11 06:42:00	2014-07-11 20:37:00	Helicopter2	0	64.05189	2014-07-12 03:26:04	30	2014-07-05	2014-08-03	7	30	Summer
X34	170	M	544488.3	3279813	2014-07-11 22:56:04	2014-07-11	2014-07-11 06:42:00	2014-07-11 20:37:00	Helicopter2	0	10.38318	2014-07-12 03:56:04	30	2014-07-05	2014-08-03	7	30	Summer
X34	170	M	544474.6	3279813	2014-07-11 23:26:12	2014-07-11	2014-07-11 06:42:00	2014-07-11 20:37:00	Helicopter2	0	13.64726	2014-07-12 04:26:12	30.13333	2014-07-05	2014-08-03	7	30	Summer
X34	170	M	544464.9	3279824	2014-07-11 23:56:04	2014-07-11	2014-07-11 06:42:00	2014-07-11 20:37:00	Helicopter2	0	14.71253	2014-07-12 04:56:04	29.86667	2014-07-05	2014-08-03	7	30	Summer
X34	170	M	544483.4	3279812	2014-07-12 00:26:27	2014-07-12	2014-07-12 06:43:00	2014-07-12 20:37:00	Helicopter2	0	22.02194	2014-07-12 05:26:27	30.38333	2014-07-05	2014-08-03	8	30	Summer
X34	170	M	544448.8	3279808	2014-07-12 00:56:04	2014-07-12	2014-07-12 06:43:00	2014-07-12 20:37:00	Helicopter2	0	34.85471	2014-07-12 05:56:04	29.61667	2014-07-05	2014-08-03	8	30	Summer
X34	170	M	544463.9	3279854	2014-07-12 01:26:04	2014-07-12	2014-07-12 06:43:00	2014-07-12 20:37:00	Helicopter2	0	48.67059	2014-07-12 06:26:04	30	2014-07-05	2014-08-03	8	30	Summer
X34	170	M	544438.2	3279855	2014-07-12 01:56:35	2014-07-12	2014-07-12 06:43:00	2014-07-12 20:37:00	Helicopter2	0	25.76106	2014-07-12 06:56:35	30.51667	2014-07-05	2014-08-03	8	30	Summer
X34	170	M	544458.9	3279908	2014-07-12 02:26:04	2014-07-12	2014-07-12 06:43:00	2014-07-12 20:37:00	Helicopter2	0	56.63246	2014-07-12 07:26:04	29.48333	2014-07-05	2014-08-03	8	30	Summer
X34	170	M	544438.2	3279843	2014-07-12 02:56:11	2014-07-12	2014-07-12 06:43:00	2014-07-12 20:37:00	Helicopter2	0	67.898	2014-07-12 07:56:11	30.11667	2014-07-05	2014-08-03	8	30	Summer
X34	170	M	544444.6	3279852	2014-07-12 03:26:12	2014-07-12	2014-07-12 06:43:00	2014-07-12 20:37:00	Helicopter2	0	10.48187	2014-07-12 08:26:12	30.01667	2014-07-05	2014-08-03	8	30	Summer
X34	170	M	544414.6	3279892	2014-07-12 03:56:22	2014-07-12	2014-07-12 06:43:00	2014-07-12 20:37:00	Helicopter2	0	50.42185	2014-07-12 08:56:22	30.16667	2014-07-05	2014-08-03	8	30	Summer
X34	170	M	544484.4	3279993	2014-07-12 04:26:05	2014-07-12	2014-07-12 06:43:00	2014-07-12 20:37:00	Helicopter2	0	122.6644	2014-07-12 09:26:05	29.71667	2014-07-05	2014-08-03	8	30	Summer
X34	170	M	544616.4	3280061	2014-07-12 04:56:17	2014-07-12	2014-07-12 06:43:00	2014-07-12 20:37:00	Helicopter2	0	148.4725	2014-07-12 09:56:17	30.2	2014-07-05	2014-08-03	8	30	Summer
X34	170	M	544575.7	3280148	2014-07-12 05:26:28	2014-07-12	2014-07-12 06:43:00	2014-07-12 20:37:00	Helicopter2	0	95.78891	2014-07-12 10:26:28	30.18333	2014-07-05	2014-08-03	8	30	Summer
X34	170	M	544572.5	3280157	2014-07-12 05:56:05	2014-07-12	2014-07-12 06:43:00	2014-07-12 20:37:00	Helicopter2	0	9.735636	2014-07-12 10:56:05	29.61667	2014-07-05	2014-08-03	8	30	Summer
X34	170	M	544600.6	3280175	2014-07-12 06:26:33	2014-07-12	2014-07-12 06:43:00	2014-07-12 20:37:00	Helicopter2	0	33.69965	2014-07-12 11:26:33	30.46667	2014-07-05	2014-08-03	8	30	Summer
X34	170	M	544642.5	3280202	2014-07-12 06:56:34	2014-07-12	2014-07-12 06:43:00	2014-07-12 20:37:00	Helicopter2	0	49.77479	2014-07-12 11:56:34	30.01667	2014-07-05	2014-08-03	8	30	Summer
X34	170	M	544648.1	3280201	2014-07-12 07:26:05	2014-07-12	2014-07-12 06:43:00	2014-07-12 20:37:00	Helicopter2	0	5.683132	2014-07-12 12:26:05	29.51667	2014-07-05	2014-08-03	8	30	Summer
X34	170	M	544640.8	3280196	2014-07-12 07:56:05	2014-07-12	2014-07-12 06:43:00	2014-07-12 20:37:00	Helicopter2	0	9.13162	2014-07-12 12:56:05	30	2014-07-05	2014-08-03	8	30	Summer
X34	170	M	544644	3280196	2014-07-12 08:26:29	2014-07-12	2014-07-12 06:43:00	2014-07-12 20:37:00	Helicopter2	0	3.193932	2014-07-12 13:26:29	30.4	2014-07-05	2014-08-03	8	30	Summer
X34	170	M	544663.3	3280226	2014-07-12 08:56:17	2014-07-12	2014-07-12 06:43:00	2014-07-12 20:37:00	Helicopter2	0	36.0999	2014-07-12 13:56:17	29.8	2014-07-05	2014-08-03	8	30	Summer
X34	170	M	544678.6	3280227	2014-07-12 09:26:12	2014-07-12	2014-07-12 06:43:00	2014-07-12 20:37:00	Helicopter2	0	15.41441	2014-07-12 14:26:12	29.91667	2014-07-05	2014-08-03	8	30	Summer
X34	170	M	544673	3280224	2014-07-12 09:56:40	2014-07-12	2014-07-12 06:43:00	2014-07-12 20:37:00	Helicopter2	0	6.780748	2014-07-12 14:56:40	30.46667	2014-07-05	2014-08-03	8	30	Summer
X34	170	M	544589.5	3280127	2014-07-12 10:26:05	2014-07-12	2014-07-12 06:43:00	2014-07-12 20:37:00	Helicopter2	0	127.4923	2014-07-12 15:26:05	29.41667	2014-07-05	2014-08-03	8	30	Summer
X34	170	M	544610.3	3280374	2014-07-12 10:56:35	2014-07-12	2014-07-12 06:43:00	2014-07-12 20:37:00	Helicopter2	0	247.5009	2014-07-12 15:56:35	30.5	2014-07-05	2014-08-03	8	30	Summer
X34	170	M	544621.5	3280378	2014-07-12 11:26:35	2014-07-12	2014-07-12 06:43:00	2014-07-12 20:37:00	Helicopter2	0	11.84221	2014-07-12 16:26:35	30	2014-07-05	2014-08-03	8	30	Summer
X34	170	M	544566.6	3280404	2014-07-12 11:56:04	2014-07-12	2014-07-12 06:43:00	2014-07-12 20:37:00	Helicopter2	0	60.94204	2014-07-12 16:56:04	29.48333	2014-07-05	2014-08-03	8	30	Summer
X34	170	M	544559.4	3280406	2014-07-12 12:26:05	2014-07-12	2014-07-12 06:43:00	2014-07-12 20:37:00	Helicopter2	0	7.49923	2014-07-12 17:26:05	30.01667	2014-07-05	2014-08-03	8	30	Summer
X34	170	M	544535.9	3280411	2014-07-12 12:56:34	2014-07-12	2014-07-12 06:43:00	2014-07-12 20:37:00	Helicopter2	0	23.87959	2014-07-12 17:56:34	30.48333	2014-07-05	2014-08-03	8	30	Summer
X34	170	M	544537.5	3280428	2014-07-12 13:26:13	2014-07-12	2014-07-12 06:43:00	2014-07-12 20:37:00	Helicopter2	0	17.58433	2014-07-12 18:26:13	29.65	2014-07-05	2014-08-03	8	30	Summer
X34	170	M	544567.1	3280480	2014-07-12 13:56:29	2014-07-12	2014-07-12 06:43:00	2014-07-12 20:37:00	Helicopter2	0	59.71799	2014-07-12 18:56:29	30.26667	2014-07-05	2014-08-03	8	30	Summer
X34	170	M	544434.9	3280452	2014-07-12 14:26:04	2014-07-12	2014-07-12 06:43:00	2014-07-12 20:37:00	Helicopter2	0	135.1719	2014-07-12 19:26:04	29.58333	2014-07-05	2014-08-03	8	30	Summer
X34	170	M	544368	3280458	2014-07-12 14:56:10	2014-07-12	2014-07-12 06:43:00	2014-07-12 20:37:00	Helicopter2	0	67.18551	2014-07-12 19:56:10	30.1	2014-07-05	2014-08-03	8	30	Summer
X34	170	M	544381.7	3280448	2014-07-12 15:26:35	2014-07-12	2014-07-12 06:43:00	2014-07-12 20:37:00	Helicopter2	0	17.03365	2014-07-12 20:26:35	30.41667	2014-07-05	2014-08-03	8	30	Summer
X34	170	M	544322	3280467	2014-07-12 15:56:34	2014-07-12	2014-07-12 06:43:00	2014-07-12 20:37:00	Helicopter2	0	62.69281	2014-07-12 20:56:34	29.98333	2014-07-05	2014-08-03	8	30	Summer
X34	170	M	544326	3280463	2014-07-12 16:26:04	2014-07-12	2014-07-12 06:43:00	2014-07-12 20:37:00	Helicopter2	0	5.395966	2014-07-12 21:26:04	29.5	2014-07-05	2014-08-03	8	30	Summer
X34	170	M	544331.7	3280468	2014-07-12 16:56:05	2014-07-12	2014-07-12 06:43:00	2014-07-12 20:37:00	Helicopter2	0	7.36645	2014-07-12 21:56:05	30.01667	2014-07-05	2014-08-03	8	30	Summer
X34	170	M	544346.2	3280464	2014-07-12 17:26:34	2014-07-12	2014-07-12 06:43:00	2014-07-12 20:37:00	Helicopter2	0	14.99838	2014-07-12 22:26:34	30.48333	2014-07-05	2014-08-03	8	30	Summer
X34	170	M	544382.3	3280520	2014-07-12 17:56:04	2014-07-12	2014-07-12 06:43:00	2014-07-12 20:37:00	Helicopter2	0	66.23193	2014-07-12 22:56:04	29.5	2014-07-05	2014-08-03	8	30	Summer
X34	170	M	544405.7	3280489	2014-07-12 18:26:17	2014-07-12	2014-07-12 06:43:00	2014-07-12 20:37:00	Helicopter2	0	39.08139	2014-07-12 23:26:17	30.21667	2014-07-05	2014-08-03	8	30	Summer
X34	170	M	544361.3	3280512	2014-07-12 18:56:04	2014-07-12	2014-07-12 06:43:00	2014-07-12 20:37:00	Helicopter2	0	50.42818	2014-07-12 23:56:04	29.78333	2014-07-05	2014-08-03	8	30	Summer
X34	170	M	544259	3280492	2014-07-12 19:26:04	2014-07-12	2014-07-12 06:43:00	2014-07-12 20:37:00	Helicopter2	0	104.4066	2014-07-13 00:26:04	30	2014-07-05	2014-08-03	8	30	Summer
X34	170	M	544304.2	3280475	2014-07-12 19:56:34	2014-07-12	2014-07-12 06:43:00	2014-07-12 20:37:00	Helicopter2	0	48.0661	2014-07-13 00:56:34	30.5	2014-07-05	2014-08-03	8	30	Summer
X34	170	M	544282.4	3280479	2014-07-12 20:26:34	2014-07-12	2014-07-12 06:43:00	2014-07-12 20:37:00	Helicopter2	0	22.09973	2014-07-13 01:26:34	30	2014-07-05	2014-08-03	8	30	Summer
X34	170	M	544281.3	3280550	2014-07-12 20:56:57	2014-07-12	2014-07-12 06:43:00	2014-07-12 20:37:00	Helicopter2	0	71.03021	2014-07-13 01:56:57	30.38333	2014-07-05	2014-08-03	8	30	Summer
X34	170	M	544221.7	3280533	2014-07-12 21:26:04	2014-07-12	2014-07-12 06:43:00	2014-07-12 20:37:00	Helicopter2	0	61.9849	2014-07-13 02:26:04	29.11667	2014-07-05	2014-08-03	8	30	Summer
X34	170	M	544180	3280485	2014-07-12 21:56:04	2014-07-12	2014-07-12 06:43:00	2014-07-12 20:37:00	Helicopter2	0	63.70355	2014-07-13 02:56:04	30	2014-07-05	2014-08-03	8	30	Summer
X34	170	M	544164	3280436	2014-07-12 22:26:33	2014-07-12	2014-07-12 06:43:00	2014-07-12 20:37:00	Helicopter2	0	51.57388	2014-07-13 03:26:33	30.48333	2014-07-05	2014-08-03	8	30	Summer
X34	170	M	544157.6	3280440	2014-07-12 22:56:04	2014-07-12	2014-07-12 06:43:00	2014-07-12 20:37:00	Helicopter2	0	7.903222	2014-07-13 03:56:04	29.51667	2014-07-05	2014-08-03	8	30	Summer
X34	170	M	544163.2	3280428	2014-07-12 23:26:34	2014-07-12	2014-07-12 06:43:00	2014-07-12 20:37:00	Helicopter2	0	14.12731	2014-07-13 04:26:34	30.5	2014-07-05	2014-08-03	8	30	Summer
X34	170	M	544154.3	3280438	2014-07-12 23:56:34	2014-07-12	2014-07-12 06:43:00	2014-07-12 20:37:00	Helicopter2	0	13.5352	2014-07-13 04:56:34	30	2014-07-05	2014-08-03	8	30	Summer
X34	170	M	544160.8	3280431	2014-07-13 00:26:33	2014-07-13	2014-07-13 06:43:00	2014-07-13 20:37:00	Helicopter2	0	9.129684	2014-07-13 05:26:33	29.98333	2014-07-05	2014-08-03	9	30	Summer
X34	170	M	544143.1	3280441	2014-07-13 00:56:04	2014-07-13	2014-07-13 06:43:00	2014-07-13 20:37:00	Helicopter2	0	20.38053	2014-07-13 05:56:04	29.51667	2014-07-05	2014-08-03	9	30	Summer
X34	170	M	544125.3	3280430	2014-07-13 01:26:04	2014-07-13	2014-07-13 06:43:00	2014-07-13 20:37:00	Helicopter2	0	20.97401	2014-07-13 06:26:04	30	2014-07-05	2014-08-03	9	30	Summer
X34	170	M	544142.3	3280411	2014-07-13 01:56:04	2014-07-13	2014-07-13 06:43:00	2014-07-13 20:37:00	Helicopter2	0	25.74632	2014-07-13 06:56:04	30	2014-07-05	2014-08-03	9	30	Summer
X34	170	M	544160	3280434	2014-07-13 02:26:17	2014-07-13	2014-07-13 06:43:00	2014-07-13 20:37:00	Helicopter2	0	29.21363	2014-07-13 07:26:17	30.21667	2014-07-05	2014-08-03	9	30	Summer
X34	170	M	544160	3280437	2014-07-13 02:56:33	2014-07-13	2014-07-13 06:43:00	2014-07-13 20:37:00	Helicopter2	0	2.770124	2014-07-13 07:56:33	30.26667	2014-07-05	2014-08-03	9	30	Summer
X34	170	M	544154.4	3280425	2014-07-13 03:26:04	2014-07-13	2014-07-13 06:43:00	2014-07-13 20:37:00	Helicopter2	0	13.35959	2014-07-13 08:26:04	29.51667	2014-07-05	2014-08-03	9	30	Summer
X34	170	M	544157.6	3280432	2014-07-13 03:56:34	2014-07-13	2014-07-13 06:43:00	2014-07-13 20:37:00	Helicopter2	0	8.120537	2014-07-13 08:56:34	30.5	2014-07-05	2014-08-03	9	30	Summer
X34	170	M	544122.1	3280419	2014-07-13 04:26:04	2014-07-13	2014-07-13 06:43:00	2014-07-13 20:37:00	Helicopter2	0	37.81157	2014-07-13 09:26:04	29.5	2014-07-05	2014-08-03	9	30	Summer
X34	170	M	544079.3	3280434	2014-07-13 04:56:33	2014-07-13	2014-07-13 06:43:00	2014-07-13 20:37:00	Helicopter2	0	45.28192	2014-07-13 09:56:33	30.48333	2014-07-05	2014-08-03	9	30	Summer
X34	170	M	544061.7	3280419	2014-07-13 05:26:04	2014-07-13	2014-07-13 06:43:00	2014-07-13 20:37:00	Helicopter2	0	23.11176	2014-07-13 10:26:04	29.51667	2014-07-05	2014-08-03	9	30	Summer
X34	170	M	544027.5	3280492	2014-07-13 05:56:04	2014-07-13	2014-07-13 06:43:00	2014-07-13 20:37:00	Helicopter2	0	80.49503	2014-07-13 10:56:04	30	2014-07-05	2014-08-03	9	30	Summer
X34	170	M	543969	3280599	2014-07-13 06:26:10	2014-07-13	2014-07-13 06:43:00	2014-07-13 20:37:00	Helicopter2	0	122.6524	2014-07-13 11:26:10	30.1	2014-07-05	2014-08-03	9	30	Summer
X34	170	M	543936.5	3280672	2014-07-13 06:57:05	2014-07-13	2014-07-13 06:43:00	2014-07-13 20:37:00	Helicopter2	0	79.71503	2014-07-13 11:57:05	30.91667	2014-07-05	2014-08-03	9	30	Summer
X34	170	M	543898.6	3280652	2014-07-13 07:26:04	2014-07-13	2014-07-13 06:43:00	2014-07-13 20:37:00	Helicopter2	0	43.01736	2014-07-13 12:26:04	28.98333	2014-07-05	2014-08-03	9	30	Summer
X34	170	M	543895.5	3280640	2014-07-13 07:56:11	2014-07-13	2014-07-13 06:43:00	2014-07-13 20:37:00	Helicopter2	0	12.49288	2014-07-13 12:56:11	30.11667	2014-07-05	2014-08-03	9	30	Summer
X34	170	M	543916.4	3280649	2014-07-13 08:26:04	2014-07-13	2014-07-13 06:43:00	2014-07-13 20:37:00	Helicopter2	0	22.8833	2014-07-13 13:26:04	29.88333	2014-07-05	2014-08-03	9	30	Summer
X34	170	M	543913.9	3280664	2014-07-13 08:56:34	2014-07-13	2014-07-13 06:43:00	2014-07-13 20:37:00	Helicopter2	0	14.93436	2014-07-13 13:56:34	30.5	2014-07-05	2014-08-03	9	30	Summer
X34	170	M	543916.3	3280664	2014-07-13 09:26:29	2014-07-13	2014-07-13 06:43:00	2014-07-13 20:37:00	Helicopter2	0	2.419542	2014-07-13 14:26:29	29.91667	2014-07-05	2014-08-03	9	30	Summer
X34	170	M	543840.1	3280762	2014-07-13 09:56:06	2014-07-13	2014-07-13 06:43:00	2014-07-13 20:37:00	Helicopter2	0	124.5452	2014-07-13 14:56:06	29.61667	2014-07-05	2014-08-03	9	30	Summer
X34	170	M	543826.3	3280773	2014-07-13 10:26:11	2014-07-13	2014-07-13 06:43:00	2014-07-13 20:37:00	Helicopter2	0	17.65344	2014-07-13 15:26:11	30.08333	2014-07-05	2014-08-03	9	30	Summer
X34	170	M	543828	3280768	2014-07-13 10:56:34	2014-07-13	2014-07-13 06:43:00	2014-07-13 20:37:00	Helicopter2	0	5.779383	2014-07-13 15:56:34	30.38333	2014-07-05	2014-08-03	9	30	Summer
X34	170	M	543807.9	3280755	2014-07-13 11:26:47	2014-07-13	2014-07-13 06:43:00	2014-07-13 20:37:00	Helicopter2	0	23.94375	2014-07-13 16:26:47	30.21667	2014-07-05	2014-08-03	9	30	Summer
X34	170	M	543832.1	3280750	2014-07-13 11:56:34	2014-07-13	2014-07-13 06:43:00	2014-07-13 20:37:00	Helicopter2	0	24.63872	2014-07-13 16:56:34	29.78333	2014-07-05	2014-08-03	9	30	Summer
X34	170	M	543816.1	3280722	2014-07-13 12:26:05	2014-07-13	2014-07-13 06:43:00	2014-07-13 20:37:00	Helicopter2	0	32.84021	2014-07-13 17:26:05	29.51667	2014-07-05	2014-08-03	9	30	Summer
X34	170	M	543843.1	3280807	2014-07-13 12:56:06	2014-07-13	2014-07-13 06:43:00	2014-07-13 20:37:00	Helicopter2	0	89.29173	2014-07-13 17:56:06	30.01667	2014-07-05	2014-08-03	9	30	Summer
X34	170	M	543859.3	3280817	2014-07-13 13:26:35	2014-07-13	2014-07-13 06:43:00	2014-07-13 20:37:00	Helicopter2	0	19.04974	2014-07-13 18:26:35	30.48333	2014-07-05	2014-08-03	9	30	Summer
X34	170	M	543901.2	3280820	2014-07-13 13:56:35	2014-07-13	2014-07-13 06:43:00	2014-07-13 20:37:00	Helicopter2	0	41.99734	2014-07-13 18:56:35	30	2014-07-05	2014-08-03	9	30	Summer
X34	170	M	543896.1	3280872	2014-07-13 14:26:04	2014-07-13	2014-07-13 06:43:00	2014-07-13 20:37:00	Helicopter2	0	51.97169	2014-07-13 19:26:04	29.48333	2014-07-05	2014-08-03	9	30	Summer
X34	170	M	543901	3280861	2014-07-13 14:56:33	2014-07-13	2014-07-13 06:43:00	2014-07-13 20:37:00	Helicopter2	0	12.09104	2014-07-13 19:56:33	30.48333	2014-07-05	2014-08-03	9	30	Summer
X34	170	M	543872.9	3280847	2014-07-13 15:26:11	2014-07-13	2014-07-13 06:43:00	2014-07-13 20:37:00	Helicopter2	0	31.38461	2014-07-13 20:26:11	29.63333	2014-07-05	2014-08-03	9	30	Summer
X34	170	M	543910.6	3280877	2014-07-13 15:56:23	2014-07-13	2014-07-13 06:43:00	2014-07-13 20:37:00	Helicopter2	0	48.58439	2014-07-13 20:56:23	30.2	2014-07-05	2014-08-03	9	30	Summer
X34	170	M	543958.1	3280915	2014-07-13 16:26:04	2014-07-13	2014-07-13 06:43:00	2014-07-13 20:37:00	Helicopter2	0	60.85474	2014-07-13 21:26:04	29.68333	2014-07-05	2014-08-03	9	30	Summer
X34	170	M	544029.8	3280928	2014-07-13 16:56:23	2014-07-13	2014-07-13 06:43:00	2014-07-13 20:37:00	Helicopter2	0	72.95161	2014-07-13 21:56:23	30.31667	2014-07-05	2014-08-03	9	30	Summer
X34	170	M	544035.5	3280924	2014-07-13 17:26:07	2014-07-13	2014-07-13 06:43:00	2014-07-13 20:37:00	Helicopter2	0	7.221287	2014-07-13 22:26:07	29.73333	2014-07-05	2014-08-03	9	30	Summer
X34	170	M	544052.3	3280948	2014-07-13 17:56:55	2014-07-13	2014-07-13 06:43:00	2014-07-13 20:37:00	Helicopter2	0	29.32016	2014-07-13 22:56:55	30.8	2014-07-05	2014-08-03	9	30	Summer
X34	170	M	544093.2	3281023	2014-07-13 18:26:34	2014-07-13	2014-07-13 06:43:00	2014-07-13 20:37:00	Helicopter2	0	85.35698	2014-07-13 23:26:34	29.65	2014-07-05	2014-08-03	9	30	Summer
X34	170	M	544091.5	3281020	2014-07-13 18:56:05	2014-07-13	2014-07-13 06:43:00	2014-07-13 20:37:00	Helicopter2	0	3.221863	2014-07-13 23:56:05	29.51667	2014-07-05	2014-08-03	9	30	Summer
X34	170	M	544098.8	3281023	2014-07-13 19:26:04	2014-07-13	2014-07-13 06:43:00	2014-07-13 20:37:00	Helicopter2	0	7.769035	2014-07-14 00:26:04	29.98333	2014-07-05	2014-08-03	9	30	Summer
X34	170	M	544051.1	3281060	2014-07-13 19:56:05	2014-07-13	2014-07-13 06:43:00	2014-07-13 20:37:00	Helicopter2	0	60.22987	2014-07-14 00:56:05	30.01667	2014-07-05	2014-08-03	9	30	Summer
X34	170	M	543951.4	3280777	2014-07-13 20:26:05	2014-07-13	2014-07-13 06:43:00	2014-07-13 20:37:00	Helicopter2	0	300.0094	2014-07-14 01:26:05	30	2014-07-05	2014-08-03	9	30	Summer
X34	170	M	544068.6	3280509	2014-07-13 20:56:34	2014-07-13	2014-07-13 06:43:00	2014-07-13 20:37:00	Helicopter2	0	291.9131	2014-07-14 01:56:34	30.48333	2014-07-05	2014-08-03	9	30	Summer
X34	170	M	544143.7	3280486	2014-07-13 21:26:18	2014-07-13	2014-07-13 06:43:00	2014-07-13 20:37:00	Helicopter2	0	78.76666	2014-07-14 02:26:18	29.73333	2014-07-05	2014-08-03	9	30	Summer
X34	170	M	544165.6	3280438	2014-07-13 21:56:35	2014-07-13	2014-07-13 06:43:00	2014-07-13 20:37:00	Helicopter2	0	52.68915	2014-07-14 02:56:35	30.28333	2014-07-05	2014-08-03	9	30	Summer
X34	170	M	544151.1	3280439	2014-07-13 22:26:05	2014-07-13	2014-07-13 06:43:00	2014-07-13 20:37:00	Helicopter2	0	14.54459	2014-07-14 03:26:05	29.5	2014-07-05	2014-08-03	9	30	Summer
X34	170	M	544153.6	3280427	2014-07-13 22:56:04	2014-07-13	2014-07-13 06:43:00	2014-07-13 20:37:00	Helicopter2	0	11.3416	2014-07-14 03:56:04	29.98333	2014-07-05	2014-08-03	9	30	Summer
X34	170	M	544166.4	3280431	2014-07-13 23:26:35	2014-07-13	2014-07-13 06:43:00	2014-07-13 20:37:00	Helicopter2	0	13.41222	2014-07-14 04:26:35	30.51667	2014-07-05	2014-08-03	9	30	Summer
X34	170	M	544168.8	3280452	2014-07-13 23:56:04	2014-07-13	2014-07-13 06:43:00	2014-07-13 20:37:00	Helicopter2	0	21.30161	2014-07-14 04:56:04	29.48333	2014-07-05	2014-08-03	9	30	Summer
X34	170	M	544140.8	3280391	2014-07-14 00:26:04	2014-07-14	2014-07-14 06:44:00	2014-07-14 20:36:00	Helicopter2	0	67.9416	2014-07-14 05:26:04	30	2014-07-05	2014-08-03	10	30	Summer
X34	170	M	544262.5	3280216	2014-07-14 00:56:04	2014-07-14	2014-07-14 06:44:00	2014-07-14 20:36:00	Helicopter2	0	212.3508	2014-07-14 05:56:04	30	2014-07-05	2014-08-03	10	30	Summer
X34	170	M	544623.2	3279956	2014-07-14 01:26:04	2014-07-14	2014-07-14 06:44:00	2014-07-14 20:36:00	Helicopter2	0	445.1329	2014-07-14 06:26:04	30	2014-07-05	2014-08-03	10	30	Summer
X34	170	M	544683.3	3279866	2014-07-14 01:56:33	2014-07-14	2014-07-14 06:44:00	2014-07-14 20:36:00	Helicopter2	0	107.6196	2014-07-14 06:56:33	30.48333	2014-07-05	2014-08-03	10	30	Summer
X34	170	M	544678.5	3279862	2014-07-14 02:26:04	2014-07-14	2014-07-14 06:44:00	2014-07-14 20:36:00	Helicopter2	0	6.714018	2014-07-14 07:26:04	29.51667	2014-07-05	2014-08-03	10	30	Summer
X34	170	M	544675.3	3279864	2014-07-14 02:56:04	2014-07-14	2014-07-14 06:44:00	2014-07-14 20:36:00	Helicopter2	0	4.22793	2014-07-14 07:56:04	30	2014-07-05	2014-08-03	10	30	Summer
X34	170	M	544680.1	3279858	2014-07-14 03:26:04	2014-07-14	2014-07-14 06:44:00	2014-07-14 20:36:00	Helicopter2	0	8.045025	2014-07-14 08:26:04	30	2014-07-05	2014-08-03	10	30	Summer
X34	170	M	544684.1	3279862	2014-07-14 03:56:04	2014-07-14	2014-07-14 06:44:00	2014-07-14 20:36:00	Helicopter2	0	5.396124	2014-07-14 08:56:04	30	2014-07-05	2014-08-03	10	30	Summer
X34	170	M	544612.7	3279769	2014-07-14 04:26:17	2014-07-14	2014-07-14 06:44:00	2014-07-14 20:36:00	Helicopter2	0	116.8899	2014-07-14 09:26:17	30.21667	2014-07-05	2014-08-03	10	30	Summer
X34	170	M	544553.8	3279759	2014-07-14 04:56:33	2014-07-14	2014-07-14 06:44:00	2014-07-14 20:36:00	Helicopter2	0	59.81982	2014-07-14 09:56:33	30.26667	2014-07-05	2014-08-03	10	30	Summer
X34	170	M	544556.2	3279763	2014-07-14 05:26:04	2014-07-14	2014-07-14 06:44:00	2014-07-14 20:36:00	Helicopter2	0	5.245288	2014-07-14 10:26:04	29.51667	2014-07-05	2014-08-03	10	30	Summer
X34	170	M	544561.1	3279749	2014-07-14 05:56:23	2014-07-14	2014-07-14 06:44:00	2014-07-14 20:36:00	Helicopter2	0	15.51133	2014-07-14 10:56:23	30.31667	2014-07-05	2014-08-03	10	30	Summer
X34	170	M	544620.3	3279890	2014-07-14 06:27:05	2014-07-14	2014-07-14 06:44:00	2014-07-14 20:36:00	Helicopter2	0	153.3797	2014-07-14 11:27:05	30.7	2014-07-05	2014-08-03	10	30	Summer
X34	170	M	544455.4	3280389	2014-07-14 06:56:33	2014-07-14	2014-07-14 06:44:00	2014-07-14 20:36:00	Helicopter2	0	525.3975	2014-07-14 11:56:33	29.46667	2014-07-05	2014-08-03	10	30	Summer
X34	170	M	544281.6	3280481	2014-07-14 07:28:24	2014-07-14	2014-07-14 06:44:00	2014-07-14 20:36:00	Helicopter2	0	196.4678	2014-07-14 12:28:24	31.85	2014-07-05	2014-08-03	10	30	Summer
X34	170	M	544298.7	3280451	2014-07-14 07:56:29	2014-07-14	2014-07-14 06:44:00	2014-07-14 20:36:00	Helicopter2	0	33.99396	2014-07-14 12:56:29	28.08333	2014-07-05	2014-08-03	10	30	Summer
X34	170	M	544295.4	3280478	2014-07-14 08:26:05	2014-07-14	2014-07-14 06:44:00	2014-07-14 20:36:00	Helicopter2	0	26.89431	2014-07-14 13:26:05	29.6	2014-07-05	2014-08-03	10	30	Summer
X34	170	M	544294.5	3280473	2014-07-14 08:56:11	2014-07-14	2014-07-14 06:44:00	2014-07-14 20:36:00	Helicopter2	0	4.625755	2014-07-14 13:56:11	30.1	2014-07-05	2014-08-03	10	30	Summer
X34	170	M	544283.2	3280490	2014-07-14 09:26:35	2014-07-14	2014-07-14 06:44:00	2014-07-14 20:36:00	Helicopter2	0	20.05721	2014-07-14 14:26:35	30.4	2014-07-05	2014-08-03	10	30	Summer
X34	170	M	544288.1	3280474	2014-07-14 09:56:17	2014-07-14	2014-07-14 06:44:00	2014-07-14 20:36:00	Helicopter2	0	16.46165	2014-07-14 14:56:17	29.7	2014-07-05	2014-08-03	10	30	Summer
X34	170	M	544259	3280505	2014-07-14 10:26:11	2014-07-14	2014-07-14 06:44:00	2014-07-14 20:36:00	Helicopter2	0	42.08959	2014-07-14 15:26:11	29.9	2014-07-05	2014-08-03	10	30	Summer
X34	170	M	544258	3280533	2014-07-14 10:56:29	2014-07-14	2014-07-14 06:44:00	2014-07-14 20:36:00	Helicopter2	0	28.60095	2014-07-14 15:56:29	30.3	2014-07-05	2014-08-03	10	30	Summer
X34	170	M	544266.8	3280549	2014-07-14 11:26:19	2014-07-14	2014-07-14 06:44:00	2014-07-14 20:36:00	Helicopter2	0	18.07899	2014-07-14 16:26:19	29.83333	2014-07-05	2014-08-03	10	30	Summer
X34	170	M	544245.8	3280556	2014-07-14 11:56:17	2014-07-14	2014-07-14 06:44:00	2014-07-14 20:36:00	Helicopter2	0	22.27537	2014-07-14 16:56:17	29.96667	2014-07-05	2014-08-03	10	30	Summer
X34	170	M	544258.7	3280557	2014-07-14 12:26:34	2014-07-14	2014-07-14 06:44:00	2014-07-14 20:36:00	Helicopter2	0	12.99913	2014-07-14 17:26:34	30.28333	2014-07-05	2014-08-03	10	30	Summer
X34	170	M	544267.6	3280555	2014-07-14 12:56:23	2014-07-14	2014-07-14 06:44:00	2014-07-14 20:36:00	Helicopter2	0	9.00641	2014-07-14 17:56:23	29.81667	2014-07-05	2014-08-03	10	30	Summer
X34	170	M	544266	3280563	2014-07-14 13:26:14	2014-07-14	2014-07-14 06:44:00	2014-07-14 20:36:00	Helicopter2	0	7.583713	2014-07-14 18:26:14	29.85	2014-07-05	2014-08-03	10	30	Summer
X34	170	M	544233.6	3280571	2014-07-14 13:57:01	2014-07-14	2014-07-14 06:44:00	2014-07-14 20:36:00	Helicopter2	0	33.37652	2014-07-14 18:57:01	30.78333	2014-07-05	2014-08-03	10	30	Summer
X34	170	M	544270.9	3280555	2014-07-14 14:26:04	2014-07-14	2014-07-14 06:44:00	2014-07-14 20:36:00	Helicopter2	0	40.35802	2014-07-14 19:26:04	29.05	2014-07-05	2014-08-03	10	30	Summer
X34	170	M	544276.5	3280556	2014-07-14 14:56:34	2014-07-14	2014-07-14 06:44:00	2014-07-14 20:36:00	Helicopter2	0	5.701288	2014-07-14 19:56:34	30.5	2014-07-05	2014-08-03	10	30	Summer
X34	170	M	544177.2	3280571	2014-07-14 15:26:06	2014-07-14	2014-07-14 06:44:00	2014-07-14 20:36:00	Helicopter2	0	100.2908	2014-07-14 20:26:06	29.53333	2014-07-05	2014-08-03	10	30	Summer
X34	170	M	544156.2	3280577	2014-07-14 15:56:11	2014-07-14	2014-07-14 06:44:00	2014-07-14 20:36:00	Helicopter2	0	21.9631	2014-07-14 20:56:11	30.08333	2014-07-05	2014-08-03	10	30	Summer
X34	170	M	544178.8	3280580	2014-07-14 16:28:23	2014-07-14	2014-07-14 06:44:00	2014-07-14 20:36:00	Helicopter2	0	22.81588	2014-07-14 21:28:23	32.2	2014-07-05	2014-08-03	10	30	Summer
X34	170	M	544190.9	3280581	2014-07-14 16:56:17	2014-07-14	2014-07-14 06:44:00	2014-07-14 20:36:00	Helicopter2	0	12.13884	2014-07-14 21:56:17	27.9	2014-07-05	2014-08-03	10	30	Summer
X34	170	M	544215.2	3280562	2014-07-14 17:26:04	2014-07-14	2014-07-14 06:44:00	2014-07-14 20:36:00	Helicopter2	0	31.007	2014-07-14 22:26:04	29.78333	2014-07-05	2014-08-03	10	30	Summer
X34	170	M	544255.1	3280458	2014-07-14 17:56:09	2014-07-14	2014-07-14 06:44:00	2014-07-14 20:36:00	Helicopter2	0	110.7692	2014-07-14 22:56:09	30.08333	2014-07-05	2014-08-03	10	30	Summer
X34	170	M	544211.6	3280446	2014-07-14 18:26:17	2014-07-14	2014-07-14 06:44:00	2014-07-14 20:36:00	Helicopter2	0	45.16676	2014-07-14 23:26:17	30.13333	2014-07-05	2014-08-03	10	30	Summer
X34	170	M	544211.6	3280446	2014-07-14 18:56:33	2014-07-14	2014-07-14 06:44:00	2014-07-14 20:36:00	Helicopter2	0	0	2014-07-14 23:56:33	30.26667	2014-07-05	2014-08-03	10	30	Summer
X34	170	M	544197.8	3280445	2014-07-14 19:26:35	2014-07-14	2014-07-14 06:44:00	2014-07-14 20:36:00	Helicopter2	0	13.77183	2014-07-15 00:26:35	30.03333	2014-07-05	2014-08-03	10	30	Summer
X34	170	M	544204.3	3280441	2014-07-14 19:57:04	2014-07-14	2014-07-14 06:44:00	2014-07-14 20:36:00	Helicopter2	0	7.981648	2014-07-15 00:57:04	30.48333	2014-07-05	2014-08-03	10	30	Summer
X34	170	M	544216.7	3280367	2014-07-14 20:26:11	2014-07-14	2014-07-14 06:44:00	2014-07-14 20:36:00	Helicopter2	0	74.89053	2014-07-15 01:26:11	29.11667	2014-07-05	2014-08-03	10	30	Summer
X34	170	M	544324.6	3280205	2014-07-14 20:56:05	2014-07-14	2014-07-14 06:44:00	2014-07-14 20:36:00	Helicopter2	0	194.6451	2014-07-15 01:56:05	29.9	2014-07-05	2014-08-03	10	30	Summer
X34	170	M	544580.3	3279786	2014-07-14 21:26:12	2014-07-14	2014-07-14 06:44:00	2014-07-14 20:36:00	Helicopter2	0	491.0141	2014-07-15 02:26:12	30.11667	2014-07-05	2014-08-03	10	30	Summer
X34	170	M	544471.7	3279718	2014-07-14 21:56:12	2014-07-14	2014-07-14 06:44:00	2014-07-14 20:36:00	Helicopter2	0	128.0441	2014-07-15 02:56:12	30	2014-07-05	2014-08-03	10	30	Summer
X34	170	M	544494.1	3279774	2014-07-14 22:26:34	2014-07-14	2014-07-14 06:44:00	2014-07-14 20:36:00	Helicopter2	0	60.67459	2014-07-15 03:26:34	30.36667	2014-07-05	2014-08-03	10	30	Summer
X34	170	M	544529.6	3279758	2014-07-14 22:56:04	2014-07-14	2014-07-14 06:44:00	2014-07-14 20:36:00	Helicopter2	0	39.13025	2014-07-15 03:56:04	29.5	2014-07-05	2014-08-03	10	30	Summer
X34	170	M	544511.1	3279771	2014-07-14 23:26:07	2014-07-14	2014-07-14 06:44:00	2014-07-14 20:36:00	Helicopter2	0	22.57945	2014-07-15 04:26:07	30.05	2014-07-05	2014-08-03	10	30	Summer
X34	170	M	544564.4	3279753	2014-07-14 23:56:04	2014-07-14	2014-07-14 06:44:00	2014-07-14 20:36:00	Helicopter2	0	56.07387	2014-07-15 04:56:04	29.95	2014-07-05	2014-08-03	10	30	Summer
X34	170	M	544558.7	3279743	2014-07-15 00:26:04	2014-07-15	2014-07-15 06:44:00	2014-07-15 20:36:00	Helicopter2	0	11.58804	2014-07-15 05:26:04	30	2014-07-05	2014-08-03	11	30	Summer
X34	170	M	544552.3	3279761	2014-07-15 00:56:33	2014-07-15	2014-07-15 06:44:00	2014-07-15 20:36:00	Helicopter2	0	19.47134	2014-07-15 05:56:33	30.48333	2014-07-05	2014-08-03	11	30	Summer
X34	170	M	544515.2	3279724	2014-07-15 01:26:04	2014-07-15	2014-07-15 06:44:00	2014-07-15 20:36:00	Helicopter2	0	53.00066	2014-07-15 06:26:04	29.51667	2014-07-05	2014-08-03	11	30	Summer
X34	170	M	544524.1	3279724	2014-07-15 01:56:05	2014-07-15	2014-07-15 06:44:00	2014-07-15 20:36:00	Helicopter2	0	8.948681	2014-07-15 06:56:05	30.01667	2014-07-05	2014-08-03	11	30	Summer
X34	170	M	544530.6	3279721	2014-07-15 02:26:05	2014-07-15	2014-07-15 06:44:00	2014-07-15 20:36:00	Helicopter2	0	7.444774	2014-07-15 07:26:05	30	2014-07-05	2014-08-03	11	30	Summer
X34	170	M	544560.3	3279759	2014-07-15 02:56:07	2014-07-15	2014-07-15 06:44:00	2014-07-15 20:36:00	Helicopter2	0	48.12874	2014-07-15 07:56:07	30.03333	2014-07-05	2014-08-03	11	30	Summer
X34	170	M	544563.6	3279723	2014-07-15 03:26:04	2014-07-15	2014-07-15 06:44:00	2014-07-15 20:36:00	Helicopter2	0	36.15296	2014-07-15 08:26:04	29.95	2014-07-05	2014-08-03	11	30	Summer
X34	170	M	544432.2	3279527	2014-07-15 03:56:05	2014-07-15	2014-07-15 06:44:00	2014-07-15 20:36:00	Helicopter2	0	235.4276	2014-07-15 08:56:05	30.01667	2014-07-05	2014-08-03	11	30	Summer
X34	170	M	544438.4	3279583	2014-07-15 04:26:05	2014-07-15	2014-07-15 06:44:00	2014-07-15 20:36:00	Helicopter2	0	55.76951	2014-07-15 09:26:05	30	2014-07-05	2014-08-03	11	30	Summer
X34	170	M	544718.2	3279791	2014-07-15 04:56:23	2014-07-15	2014-07-15 06:44:00	2014-07-15 20:36:00	Helicopter2	0	348.6891	2014-07-15 09:56:23	30.3	2014-07-05	2014-08-03	11	30	Summer
X34	170	M	544484.2	3279849	2014-07-15 05:26:34	2014-07-15	2014-07-15 06:44:00	2014-07-15 20:36:00	Helicopter2	0	241.185	2014-07-15 10:26:34	30.18333	2014-07-05	2014-08-03	11	30	Summer
X34	170	M	544405.3	3279980	2014-07-15 05:56:04	2014-07-15	2014-07-15 06:44:00	2014-07-15 20:36:00	Helicopter2	0	152.6882	2014-07-15 10:56:04	29.5	2014-07-05	2014-08-03	11	30	Summer
X34	170	M	544464.7	3280065	2014-07-15 06:26:05	2014-07-15	2014-07-15 06:44:00	2014-07-15 20:36:00	Helicopter2	0	103.8704	2014-07-15 11:26:05	30.01667	2014-07-05	2014-08-03	11	30	Summer
X34	170	M	544299.7	3280375	2014-07-15 06:56:13	2014-07-15	2014-07-15 06:44:00	2014-07-15 20:36:00	Helicopter2	0	350.8207	2014-07-15 11:56:13	30.13333	2014-07-05	2014-08-03	11	30	Summer
X34	170	M	544273.6	3280476	2014-07-15 07:26:33	2014-07-15	2014-07-15 06:44:00	2014-07-15 20:36:00	Helicopter2	0	104.8189	2014-07-15 12:26:33	30.33333	2014-07-05	2014-08-03	11	30	Summer
X34	170	M	544289.7	3280461	2014-07-15 07:56:58	2014-07-15	2014-07-15 06:44:00	2014-07-15 20:36:00	Helicopter2	0	21.8764	2014-07-15 12:56:58	30.41667	2014-07-05	2014-08-03	11	30	Summer
X34	170	M	544300.2	3280471	2014-07-15 08:26:31	2014-07-15	2014-07-15 06:44:00	2014-07-15 20:36:00	Helicopter2	0	14.66999	2014-07-15 13:26:31	29.55	2014-07-05	2014-08-03	11	30	Summer
X34	170	M	544305.8	3280469	2014-07-15 08:56:47	2014-07-15	2014-07-15 06:44:00	2014-07-15 20:36:00	Helicopter2	0	6.259734	2014-07-15 13:56:47	30.26667	2014-07-05	2014-08-03	11	30	Summer
X34	170	M	544308.3	3280461	2014-07-15 09:26:05	2014-07-15	2014-07-15 06:44:00	2014-07-15 20:36:00	Helicopter2	0	7.808276	2014-07-15 14:26:05	29.3	2014-07-05	2014-08-03	11	30	Summer
X34	170	M	544304.2	3280464	2014-07-15 09:56:12	2014-07-15	2014-07-15 06:44:00	2014-07-15 20:36:00	Helicopter2	0	4.919049	2014-07-15 14:56:12	30.11667	2014-07-05	2014-08-03	11	30	Summer
X34	170	M	544214.2	3280585	2014-07-15 10:27:34	2014-07-15	2014-07-15 06:44:00	2014-07-15 20:36:00	Helicopter2	0	150.5169	2014-07-15 15:27:34	31.36667	2014-07-05	2014-08-03	11	30	Summer
X34	170	M	544249.8	3280555	2014-07-15 10:56:05	2014-07-15	2014-07-15 06:44:00	2014-07-15 20:36:00	Helicopter2	0	46.22641	2014-07-15 15:56:05	28.51667	2014-07-05	2014-08-03	11	30	Summer
X34	170	M	544239.4	3280556	2014-07-15 11:26:04	2014-07-15	2014-07-15 06:44:00	2014-07-15 20:36:00	Helicopter2	0	10.49999	2014-07-15 16:26:04	29.98333	2014-07-05	2014-08-03	11	30	Summer
X34	170	M	544246.5	3280586	2014-07-15 11:56:05	2014-07-15	2014-07-15 06:44:00	2014-07-15 20:36:00	Helicopter2	0	30.35478	2014-07-15 16:56:05	30.01667	2014-07-05	2014-08-03	11	30	Summer
X34	170	M	544284.7	3280511	2014-07-15 12:27:11	2014-07-15	2014-07-15 06:44:00	2014-07-15 20:36:00	Helicopter2	0	83.82164	2014-07-15 17:27:11	31.1	2014-07-05	2014-08-03	11	30	Summer
X34	170	M	544230.5	3280551	2014-07-15 12:56:41	2014-07-15	2014-07-15 06:44:00	2014-07-15 20:36:00	Helicopter2	0	67.07377	2014-07-15 17:56:41	29.5	2014-07-05	2014-08-03	11	30	Summer
X34	170	M	544300.5	3280597	2014-07-15 13:26:35	2014-07-15	2014-07-15 06:44:00	2014-07-15 20:36:00	Helicopter2	0	83.95349	2014-07-15 18:26:35	29.9	2014-07-05	2014-08-03	11	30	Summer
X34	170	M	544264.3	3280563	2014-07-15 13:56:04	2014-07-15	2014-07-15 06:44:00	2014-07-15 20:36:00	Helicopter2	0	49.81895	2014-07-15 18:56:04	29.48333	2014-07-05	2014-08-03	11	30	Summer
X34	170	M	544202.4	3280513	2014-07-15 14:26:30	2014-07-15	2014-07-15 06:44:00	2014-07-15 20:36:00	Helicopter2	0	79.66773	2014-07-15 19:26:30	30.43333	2014-07-05	2014-08-03	11	30	Summer
X34	170	M	544175.8	3280518	2014-07-15 14:56:11	2014-07-15	2014-07-15 06:44:00	2014-07-15 20:36:00	Helicopter2	0	27.18584	2014-07-15 19:56:11	29.68333	2014-07-05	2014-08-03	11	30	Summer
X34	170	M	544088.7	3280512	2014-07-15 15:26:08	2014-07-15	2014-07-15 06:44:00	2014-07-15 20:36:00	Helicopter2	0	87.2807	2014-07-15 20:26:08	29.95	2014-07-05	2014-08-03	11	30	Summer
X34	170	M	543967.2	3280645	2014-07-15 15:56:04	2014-07-15	2014-07-15 06:44:00	2014-07-15 20:36:00	Helicopter2	0	179.7655	2014-07-15 20:56:04	29.93333	2014-07-05	2014-08-03	11	30	Summer
X34	170	M	543880	3280663	2014-07-15 16:26:04	2014-07-15	2014-07-15 06:44:00	2014-07-15 20:36:00	Helicopter2	0	89.04745	2014-07-15 21:26:04	30	2014-07-05	2014-08-03	11	30	Summer
X34	170	M	543895.6	3280616	2014-07-15 16:56:33	2014-07-15	2014-07-15 06:44:00	2014-07-15 20:36:00	Helicopter2	0	49.54257	2014-07-15 21:56:33	30.48333	2014-07-05	2014-08-03	11	30	Summer
X34	170	M	543931.4	3280522	2014-07-15 17:26:04	2014-07-15	2014-07-15 06:44:00	2014-07-15 20:36:00	Helicopter2	0	100.6251	2014-07-15 22:26:04	29.51667	2014-07-05	2014-08-03	11	30	Summer
X34	170	M	543982.9	3280571	2014-07-15 17:56:53	2014-07-15	2014-07-15 06:44:00	2014-07-15 20:36:00	Helicopter2	0	71.12532	2014-07-15 22:56:53	30.81667	2014-07-05	2014-08-03	11	30	Summer
X34	170	M	543997.2	3280612	2014-07-15 18:26:17	2014-07-15	2014-07-15 06:44:00	2014-07-15 20:36:00	Helicopter2	0	43.17904	2014-07-15 23:26:17	29.4	2014-07-05	2014-08-03	11	30	Summer
X34	170	M	544077	3280620	2014-07-15 18:56:58	2014-07-15	2014-07-15 06:44:00	2014-07-15 20:36:00	Helicopter2	0	80.27655	2014-07-15 23:56:58	30.68333	2014-07-05	2014-08-03	11	30	Summer
X34	170	M	544068.9	3280616	2014-07-15 19:26:04	2014-07-15	2014-07-15 06:44:00	2014-07-15 20:36:00	Helicopter2	0	9.367491	2014-07-16 00:26:04	29.1	2014-07-05	2014-08-03	11	30	Summer
X34	170	M	544108.6	3280582	2014-07-15 19:56:06	2014-07-15	2014-07-15 06:44:00	2014-07-15 20:36:00	Helicopter2	0	51.69028	2014-07-16 00:56:06	30.03333	2014-07-05	2014-08-03	11	30	Summer
X34	170	M	544234.2	3280414	2014-07-15 20:26:04	2014-07-15	2014-07-15 06:44:00	2014-07-15 20:36:00	Helicopter2	0	210.1551	2014-07-16 01:26:04	29.96667	2014-07-05	2014-08-03	11	30	Summer
X34	170	M	544159.4	3280361	2014-07-15 20:56:04	2014-07-15	2014-07-15 06:44:00	2014-07-15 20:36:00	Helicopter2	0	91.63141	2014-07-16 01:56:04	30	2014-07-05	2014-08-03	11	30	Summer
X34	170	M	544023.5	3280468	2014-07-15 21:26:33	2014-07-15	2014-07-15 06:44:00	2014-07-15 20:36:00	Helicopter2	0	172.7435	2014-07-16 02:26:33	30.48333	2014-07-05	2014-08-03	11	30	Summer
X34	170	M	544061.7	3280396	2014-07-15 21:56:04	2014-07-15	2014-07-15 06:44:00	2014-07-15 20:36:00	Helicopter2	0	81.4047	2014-07-16 02:56:04	29.51667	2014-07-05	2014-08-03	11	30	Summer
X34	170	M	544293.1	3280026	2014-07-15 22:26:06	2014-07-15	2014-07-15 06:44:00	2014-07-15 20:36:00	Helicopter2	0	435.853	2014-07-16 03:26:06	30.03333	2014-07-05	2014-08-03	11	30	Summer
X34	170	M	544345.9	3279720	2014-07-15 22:56:04	2014-07-15	2014-07-15 06:44:00	2014-07-15 20:36:00	Helicopter2	0	310.7977	2014-07-16 03:56:04	29.96667	2014-07-05	2014-08-03	11	30	Summer
X34	170	M	544351.6	3279708	2014-07-15 23:26:34	2014-07-15	2014-07-15 06:44:00	2014-07-15 20:36:00	Helicopter2	0	13.35974	2014-07-16 04:26:34	30.5	2014-07-05	2014-08-03	11	30	Summer
X34	170	M	544348.4	3279702	2014-07-15 23:56:04	2014-07-15	2014-07-15 06:44:00	2014-07-15 20:36:00	Helicopter2	0	7.220249	2014-07-16 04:56:04	29.5	2014-07-05	2014-08-03	11	30	Summer
X34	170	M	544348.4	3279686	2014-07-16 00:26:06	2014-07-16	2014-07-16 06:45:00	2014-07-16 20:36:00	Helicopter2	0	15.73429	2014-07-16 05:26:06	30.03333	2014-07-05	2014-08-03	12	30	Summer
X34	170	M	544229.1	3279684	2014-07-16 00:56:04	2014-07-16	2014-07-16 06:45:00	2014-07-16 20:36:00	Helicopter2	0	119.3456	2014-07-16 05:56:04	29.96667	2014-07-05	2014-08-03	12	30	Summer
X34	170	M	544233.1	3279686	2014-07-16 01:26:06	2014-07-16	2014-07-16 06:45:00	2014-07-16 20:36:00	Helicopter2	0	4.480402	2014-07-16 06:26:06	30.03333	2014-07-05	2014-08-03	12	30	Summer
X34	170	M	544117	3279684	2014-07-16 01:56:33	2014-07-16	2014-07-16 06:45:00	2014-07-16 20:36:00	Helicopter2	0	116.1635	2014-07-16 06:56:33	30.45	2014-07-05	2014-08-03	12	30	Summer
X34	170	M	544113.4	3279572	2014-07-16 02:26:04	2014-07-16	2014-07-16 06:45:00	2014-07-16 20:36:00	Helicopter2	0	111.7652	2014-07-16 07:26:04	29.51667	2014-07-05	2014-08-03	12	30	Summer
X34	170	M	544178.8	3279366	2014-07-16 02:56:05	2014-07-16	2014-07-16 06:45:00	2014-07-16 20:36:00	Helicopter2	0	216.7124	2014-07-16 07:56:05	30.01667	2014-07-05	2014-08-03	12	30	Summer
X34	170	M	544392.9	3279449	2014-07-16 03:26:04	2014-07-16	2014-07-16 06:45:00	2014-07-16 20:36:00	Helicopter2	0	229.7099	2014-07-16 08:26:04	29.98333	2014-07-05	2014-08-03	12	30	Summer
X34	170	M	544462.7	3279545	2014-07-16 03:56:13	2014-07-16	2014-07-16 06:45:00	2014-07-16 20:36:00	Helicopter2	0	118.8787	2014-07-16 08:56:13	30.15	2014-07-05	2014-08-03	12	30	Summer
X34	170	M	544545.1	3279724	2014-07-16 04:26:33	2014-07-16	2014-07-16 06:45:00	2014-07-16 20:36:00	Helicopter2	0	196.7189	2014-07-16 09:26:33	30.33333	2014-07-05	2014-08-03	12	30	Summer
X34	170	M	544546.7	3279731	2014-07-16 04:56:06	2014-07-16	2014-07-16 06:45:00	2014-07-16 20:36:00	Helicopter2	0	7.475295	2014-07-16 09:56:06	29.55	2014-07-05	2014-08-03	12	30	Summer
X34	170	M	544560.3	3279748	2014-07-16 05:26:04	2014-07-16	2014-07-16 06:45:00	2014-07-16 20:36:00	Helicopter2	0	21.56734	2014-07-16 10:26:04	29.96667	2014-07-05	2014-08-03	12	30	Summer
X34	170	M	544474.8	3279757	2014-07-16 05:56:10	2014-07-16	2014-07-16 06:45:00	2014-07-16 20:36:00	Helicopter2	0	86.07105	2014-07-16 10:56:10	30.1	2014-07-05	2014-08-03	12	30	Summer
X34	170	M	544507.1	3280163	2014-07-16 06:26:34	2014-07-16	2014-07-16 06:45:00	2014-07-16 20:36:00	Helicopter2	0	406.7375	2014-07-16 11:26:34	30.4	2014-07-05	2014-08-03	12	30	Summer
X34	170	M	544470.5	3280430	2014-07-16 06:56:18	2014-07-16	2014-07-16 06:45:00	2014-07-16 20:36:00	Helicopter2	0	269.2821	2014-07-16 11:56:18	29.73333	2014-07-05	2014-08-03	12	30	Summer
X34	170	M	544464.1	3280428	2014-07-16 07:26:04	2014-07-16	2014-07-16 06:45:00	2014-07-16 20:36:00	Helicopter2	0	6.752568	2014-07-16 12:26:04	29.76667	2014-07-05	2014-08-03	12	30	Summer
X34	170	M	544494.8	3280409	2014-07-16 07:58:51	2014-07-16	2014-07-16 06:45:00	2014-07-16 20:36:00	Helicopter2	0	36.2946	2014-07-16 12:58:51	32.78333	2014-07-05	2014-08-03	12	30	Summer
X34	170	M	544514.9	3280410	2014-07-16 08:26:35	2014-07-16	2014-07-16 06:45:00	2014-07-16 20:36:00	Helicopter2	0	20.15057	2014-07-16 13:26:35	27.73333	2014-07-05	2014-08-03	12	30	Summer
X34	170	M	544491.6	3280422	2014-07-16 08:56:47	2014-07-16	2014-07-16 06:45:00	2014-07-16 20:36:00	Helicopter2	0	26.68561	2014-07-16 13:56:47	30.2	2014-07-05	2014-08-03	12	30	Summer
X34	170	M	544496.4	3280433	2014-07-16 09:27:31	2014-07-16	2014-07-16 06:45:00	2014-07-16 20:36:00	Helicopter2	0	12.09112	2014-07-16 14:27:31	30.73333	2014-07-05	2014-08-03	12	30	Summer
X34	170	M	544492.4	3280415	2014-07-16 09:56:35	2014-07-16	2014-07-16 06:45:00	2014-07-16 20:36:00	Helicopter2	0	18.94565	2014-07-16 14:56:35	29.06667	2014-07-05	2014-08-03	12	30	Summer
X34	170	M	544494	3280417	2014-07-16 10:26:10	2014-07-16	2014-07-16 06:45:00	2014-07-16 20:36:00	Helicopter2	0	2.501073	2014-07-16 15:26:10	29.58333	2014-07-05	2014-08-03	12	30	Summer
X34	170	M	544462.6	3280408	2014-07-16 10:56:10	2014-07-16	2014-07-16 06:45:00	2014-07-16 20:36:00	Helicopter2	0	32.7717	2014-07-16 15:56:10	30	2014-07-05	2014-08-03	12	30	Summer
X34	170	M	544318.2	3280415	2014-07-16 11:26:23	2014-07-16	2014-07-16 06:45:00	2014-07-16 20:36:00	Helicopter2	0	144.6405	2014-07-16 16:26:23	30.21667	2014-07-05	2014-08-03	12	30	Summer
X34	170	M	544331	3280426	2014-07-16 11:56:34	2014-07-16	2014-07-16 06:45:00	2014-07-16 20:36:00	Helicopter2	0	16.98447	2014-07-16 16:56:34	30.18333	2014-07-05	2014-08-03	12	30	Summer
X34	170	M	544415.2	3280546	2014-07-16 12:26:06	2014-07-16	2014-07-16 06:45:00	2014-07-16 20:36:00	Helicopter2	0	146.1509	2014-07-16 17:26:06	29.53333	2014-07-05	2014-08-03	12	30	Summer
X34	170	M	544342	3280498	2014-07-16 12:56:46	2014-07-16	2014-07-16 06:45:00	2014-07-16 20:36:00	Helicopter2	0	87.17554	2014-07-16 17:56:46	30.66667	2014-07-05	2014-08-03	12	30	Summer
X34	170	M	544357.4	3280468	2014-07-16 13:26:34	2014-07-16	2014-07-16 06:45:00	2014-07-16 20:36:00	Helicopter2	0	34.09314	2014-07-16 18:26:34	29.8	2014-07-05	2014-08-03	12	30	Summer
X34	170	M	544239.8	3280455	2014-07-16 13:56:16	2014-07-16	2014-07-16 06:45:00	2014-07-16 20:36:00	Helicopter2	0	118.4006	2014-07-16 18:56:16	29.7	2014-07-05	2014-08-03	12	30	Summer
X34	170	M	544247.8	3280451	2014-07-16 14:26:10	2014-07-16	2014-07-16 06:45:00	2014-07-16 20:36:00	Helicopter2	0	8.826103	2014-07-16 19:26:10	29.9	2014-07-05	2014-08-03	12	30	Summer
X34	170	M	544242.2	3280449	2014-07-16 14:56:06	2014-07-16	2014-07-16 06:45:00	2014-07-16 20:36:00	Helicopter2	0	5.921068	2014-07-16 19:56:06	29.93333	2014-07-05	2014-08-03	12	30	Summer
X34	170	M	544240.6	3280452	2014-07-16 15:26:17	2014-07-16	2014-07-16 06:45:00	2014-07-16 20:36:00	Helicopter2	0	3.221904	2014-07-16 20:26:17	30.18333	2014-07-05	2014-08-03	12	30	Summer
X34	170	M	544253.4	3280470	2014-07-16 15:56:34	2014-07-16	2014-07-16 06:45:00	2014-07-16 20:36:00	Helicopter2	0	22.54124	2014-07-16 20:56:34	30.28333	2014-07-05	2014-08-03	12	30	Summer
X34	170	M	544234.1	3280439	2014-07-16 16:26:16	2014-07-16	2014-07-16 06:45:00	2014-07-16 20:36:00	Helicopter2	0	36.9453	2014-07-16 21:26:16	29.7	2014-07-05	2014-08-03	12	30	Summer
X34	170	M	544248	3280406	2014-07-16 16:56:04	2014-07-16	2014-07-16 06:45:00	2014-07-16 20:36:00	Helicopter2	0	35.97047	2014-07-16 21:56:04	29.8	2014-07-05	2014-08-03	12	30	Summer
X34	170	M	544323.6	3280256	2014-07-16 17:26:23	2014-07-16	2014-07-16 06:45:00	2014-07-16 20:36:00	Helicopter2	0	168.132	2014-07-16 22:26:23	30.31667	2014-07-05	2014-08-03	12	30	Summer
X34	170	M	544321.2	3280246	2014-07-16 17:57:04	2014-07-16	2014-07-16 06:45:00	2014-07-16 20:36:00	Helicopter2	0	9.509781	2014-07-16 22:57:04	30.68333	2014-07-05	2014-08-03	12	30	Summer
X34	170	M	544226.9	3280229	2014-07-16 18:26:34	2014-07-16	2014-07-16 06:45:00	2014-07-16 20:36:00	Helicopter2	0	95.8183	2014-07-16 23:26:34	29.5	2014-07-05	2014-08-03	12	30	Summer
X34	170	M	544292.5	3280180	2014-07-16 18:58:04	2014-07-16	2014-07-16 06:45:00	2014-07-16 20:36:00	Helicopter2	0	82.18451	2014-07-16 23:58:04	31.5	2014-07-05	2014-08-03	12	30	Summer
X34	170	M	544290.8	3280182	2014-07-16 19:27:00	2014-07-16	2014-07-16 06:45:00	2014-07-16 20:36:00	Helicopter2	0	3.221924	2014-07-17 00:27:00	28.93333	2014-07-05	2014-08-03	12	30	Summer
X34	170	M	544332	3280158	2014-07-16 19:56:04	2014-07-16	2014-07-16 06:45:00	2014-07-16 20:36:00	Helicopter2	0	48.09958	2014-07-17 00:56:04	29.06667	2014-07-05	2014-08-03	12	30	Summer
X34	170	M	544348.2	3280162	2014-07-16 20:26:05	2014-07-16	2014-07-16 06:45:00	2014-07-16 20:36:00	Helicopter2	0	16.78959	2014-07-17 01:26:05	30.01667	2014-07-05	2014-08-03	12	30	Summer
X34	170	M	544454.5	3280005	2014-07-16 20:56:05	2014-07-16	2014-07-16 06:45:00	2014-07-16 20:36:00	Helicopter2	0	190.0055	2014-07-17 01:56:05	30	2014-07-05	2014-08-03	12	30	Summer
X34	170	M	544481.9	3279812	2014-07-16 21:26:11	2014-07-16	2014-07-16 06:45:00	2014-07-16 20:36:00	Helicopter2	0	194.7389	2014-07-17 02:26:11	30.1	2014-07-05	2014-08-03	12	30	Summer
X34	170	M	544489.1	3279813	2014-07-16 21:56:34	2014-07-16	2014-07-16 06:45:00	2014-07-16 20:36:00	Helicopter2	0	7.313105	2014-07-17 02:56:34	30.38333	2014-07-05	2014-08-03	12	30	Summer
X34	170	M	544461.6	3279826	2014-07-16 22:26:05	2014-07-16	2014-07-16 06:45:00	2014-07-16 20:36:00	Helicopter2	0	30.39185	2014-07-17 03:26:05	29.51667	2014-07-05	2014-08-03	12	30	Summer
X34	170	M	544326.7	3279889	2014-07-16 22:56:05	2014-07-16	2014-07-16 06:45:00	2014-07-16 20:36:00	Helicopter2	0	148.9476	2014-07-17 03:56:05	30	2014-07-05	2014-08-03	12	30	Summer
X34	170	M	544431.3	3279752	2014-07-16 23:26:33	2014-07-16	2014-07-16 06:45:00	2014-07-16 20:36:00	Helicopter2	0	172.5259	2014-07-17 04:26:33	30.46667	2014-07-05	2014-08-03	12	30	Summer
X34	170	M	544428	3279749	2014-07-16 23:56:16	2014-07-16	2014-07-16 06:45:00	2014-07-16 20:36:00	Helicopter2	0	4.301541	2014-07-17 04:56:16	29.71667	2014-07-05	2014-08-03	12	30	Summer
X34	170	M	544384.6	3279716	2014-07-17 00:26:04	2014-07-17	2014-07-17 06:45:00	2014-07-17 20:35:00	Helicopter2	0	54.79113	2014-07-17 05:26:04	29.8	2014-07-05	2014-08-03	13	30	Summer
X34	170	M	544174.4	3279646	2014-07-17 00:56:05	2014-07-17	2014-07-17 06:45:00	2014-07-17 20:35:00	Helicopter2	0	221.3416	2014-07-17 05:56:05	30.01667	2014-07-05	2014-08-03	13	30	Summer
X34	170	M	544160.6	3279663	2014-07-17 01:26:05	2014-07-17	2014-07-17 06:45:00	2014-07-17 20:35:00	Helicopter2	0	21.50584	2014-07-17 06:26:05	30	2014-07-05	2014-08-03	13	30	Summer
X34	170	M	544093.7	3279652	2014-07-17 01:56:05	2014-07-17	2014-07-17 06:45:00	2014-07-17 20:35:00	Helicopter2	0	67.8893	2014-07-17 06:56:05	30	2014-07-05	2014-08-03	13	30	Summer
X34	170	M	544065.3	3279680	2014-07-17 02:26:34	2014-07-17	2014-07-17 06:45:00	2014-07-17 20:35:00	Helicopter2	0	40.27884	2014-07-17 07:26:34	30.48333	2014-07-05	2014-08-03	13	30	Summer
X34	170	M	544048.4	3279679	2014-07-17 02:56:04	2014-07-17	2014-07-17 06:45:00	2014-07-17 20:35:00	Helicopter2	0	16.96761	2014-07-17 07:56:04	29.5	2014-07-05	2014-08-03	13	30	Summer
X34	170	M	544063	3279651	2014-07-17 03:26:05	2014-07-17	2014-07-17 06:45:00	2014-07-17 20:35:00	Helicopter2	0	32.06309	2014-07-17 08:26:05	30.01667	2014-07-05	2014-08-03	13	30	Summer
X34	170	M	544027.8	3279613	2014-07-17 03:56:17	2014-07-17	2014-07-17 06:45:00	2014-07-17 20:35:00	Helicopter2	0	51.87491	2014-07-17 08:56:17	30.2	2014-07-05	2014-08-03	13	30	Summer
X34	170	M	543790.5	3279845	2014-07-17 04:26:34	2014-07-17	2014-07-17 06:45:00	2014-07-17 20:35:00	Helicopter2	0	332.3794	2014-07-17 09:26:34	30.28333	2014-07-05	2014-08-03	13	30	Summer
X34	170	M	544070.7	3279766	2014-07-17 04:56:04	2014-07-17	2014-07-17 06:45:00	2014-07-17 20:35:00	Helicopter2	0	291.2136	2014-07-17 09:56:04	29.5	2014-07-05	2014-08-03	13	30	Summer
X34	170	M	544276.1	3279834	2014-07-17 05:26:04	2014-07-17	2014-07-17 06:45:00	2014-07-17 20:35:00	Helicopter2	0	216.4293	2014-07-17 10:26:04	30	2014-07-05	2014-08-03	13	30	Summer
X34	170	M	544374.3	3279876	2014-07-17 05:56:06	2014-07-17	2014-07-17 06:45:00	2014-07-17 20:35:00	Helicopter2	0	106.7557	2014-07-17 10:56:06	30.03333	2014-07-05	2014-08-03	13	30	Summer
X34	170	M	544376.5	3279932	2014-07-17 06:26:10	2014-07-17	2014-07-17 06:45:00	2014-07-17 20:35:00	Helicopter2	0	55.45526	2014-07-17 11:26:10	30.06667	2014-07-05	2014-08-03	13	30	Summer
X34	170	M	544497.8	3280078	2014-07-17 06:56:33	2014-07-17	2014-07-17 06:45:00	2014-07-17 20:35:00	Helicopter2	0	190.1166	2014-07-17 11:56:33	30.38333	2014-07-05	2014-08-03	13	30	Summer
X34	170	M	544354.4	3280420	2014-07-17 07:26:11	2014-07-17	2014-07-17 06:45:00	2014-07-17 20:35:00	Helicopter2	0	370.762	2014-07-17 12:26:11	29.63333	2014-07-05	2014-08-03	13	30	Summer
X34	170	M	544293.7	3280473	2014-07-17 07:56:35	2014-07-17	2014-07-17 06:45:00	2014-07-17 20:35:00	Helicopter2	0	80.84024	2014-07-17 12:56:35	30.4	2014-07-05	2014-08-03	13	30	Summer
X34	170	M	544291.3	3280471	2014-07-17 08:26:04	2014-07-17	2014-07-17 06:45:00	2014-07-17 20:35:00	Helicopter2	0	3.066375	2014-07-17 13:26:04	29.48333	2014-07-05	2014-08-03	13	30	Summer
X34	170	M	544286.4	3280480	2014-07-17 08:56:04	2014-07-17	2014-07-17 06:45:00	2014-07-17 20:35:00	Helicopter2	0	9.616644	2014-07-17 13:56:04	30	2014-07-05	2014-08-03	13	30	Summer
X34	170	M	544279.9	3280484	2014-07-17 09:28:04	2014-07-17	2014-07-17 06:45:00	2014-07-17 20:35:00	Helicopter2	0	7.98163	2014-07-17 14:28:04	32	2014-07-05	2014-08-03	13	30	Summer
X34	170	M	544273.6	3280476	2014-07-17 09:56:24	2014-07-17	2014-07-17 06:45:00	2014-07-17 20:35:00	Helicopter2	0	10.48165	2014-07-17 14:56:24	28.33333	2014-07-05	2014-08-03	13	30	Summer
X34	170	M	544289.7	3280468	2014-07-17 10:26:35	2014-07-17	2014-07-17 06:45:00	2014-07-17 20:35:00	Helicopter2	0	18.08812	2014-07-17 15:26:35	30.18333	2014-07-05	2014-08-03	13	30	Summer
X34	170	M	544300.2	3280471	2014-07-17 10:56:34	2014-07-17	2014-07-17 06:45:00	2014-07-17 20:35:00	Helicopter2	0	10.90703	2014-07-17 15:56:34	29.98333	2014-07-05	2014-08-03	13	30	Summer
X34	170	M	544128.9	3280542	2014-07-17 11:26:34	2014-07-17	2014-07-17 06:45:00	2014-07-17 20:35:00	Helicopter2	0	185.5632	2014-07-17 16:26:34	30	2014-07-05	2014-08-03	13	30	Summer
X34	170	M	544128.9	3280540	2014-07-17 11:56:14	2014-07-17	2014-07-17 06:45:00	2014-07-17 20:35:00	Helicopter2	0	1.883684	2014-07-17 16:56:14	29.66667	2014-07-05	2014-08-03	13	30	Summer
X34	170	M	544141	3280536	2014-07-17 12:26:35	2014-07-17	2014-07-17 06:45:00	2014-07-17 20:35:00	Helicopter2	0	12.63837	2014-07-17 17:26:35	30.35	2014-07-05	2014-08-03	13	30	Summer
X34	170	M	544117.7	3280510	2014-07-17 12:56:06	2014-07-17	2014-07-17 06:45:00	2014-07-17 20:35:00	Helicopter2	0	35.60335	2014-07-17 17:56:06	29.51667	2014-07-05	2014-08-03	13	30	Summer
X34	170	M	544117.6	3280541	2014-07-17 13:26:17	2014-07-17	2014-07-17 06:45:00	2014-07-17 20:35:00	Helicopter2	0	31.3578	2014-07-17 18:26:17	30.18333	2014-07-05	2014-08-03	13	30	Summer
X34	170	M	544147.5	3280550	2014-07-17 13:56:34	2014-07-17	2014-07-17 06:45:00	2014-07-17 20:35:00	Helicopter2	0	31.3208	2014-07-17 18:56:34	30.28333	2014-07-05	2014-08-03	13	30	Summer
X34	170	M	544196.7	3280525	2014-07-17 14:26:04	2014-07-17	2014-07-17 06:45:00	2014-07-17 20:35:00	Helicopter2	0	55.58365	2014-07-17 19:26:04	29.5	2014-07-05	2014-08-03	13	30	Summer
X34	170	M	544134.5	3280546	2014-07-17 14:56:04	2014-07-17	2014-07-17 06:45:00	2014-07-17 20:35:00	Helicopter2	0	65.67581	2014-07-17 19:56:04	30	2014-07-05	2014-08-03	13	30	Summer
X34	170	M	544089.4	3280559	2014-07-17 15:26:44	2014-07-17	2014-07-17 06:45:00	2014-07-17 20:35:00	Helicopter2	0	47.1796	2014-07-17 20:26:44	30.66667	2014-07-05	2014-08-03	13	30	Summer
X34	170	M	544138.5	3280579	2014-07-17 15:57:17	2014-07-17	2014-07-17 06:45:00	2014-07-17 20:35:00	Helicopter2	0	52.85125	2014-07-17 20:57:17	30.55	2014-07-05	2014-08-03	13	30	Summer
X34	170	M	544132	3280569	2014-07-17 16:27:04	2014-07-17	2014-07-17 06:45:00	2014-07-17 20:35:00	Helicopter2	0	12.08166	2014-07-17 21:27:04	29.78333	2014-07-05	2014-08-03	13	30	Summer
X34	170	M	544138.5	3280580	2014-07-17 16:56:22	2014-07-17	2014-07-17 06:45:00	2014-07-17 20:35:00	Helicopter2	0	12.83843	2014-07-17 21:56:22	29.3	2014-07-05	2014-08-03	13	30	Summer
X34	170	M	544114.4	3280539	2014-07-17 17:26:25	2014-07-17	2014-07-17 06:45:00	2014-07-17 20:35:00	Helicopter2	0	47.224	2014-07-17 22:26:25	30.05	2014-07-05	2014-08-03	13	30	Summer
X34	170	M	544115.2	3280532	2014-07-17 17:56:25	2014-07-17	2014-07-17 06:45:00	2014-07-17 20:35:00	Helicopter2	0	7.464198	2014-07-17 22:56:25	30	2014-07-05	2014-08-03	13	30	Summer
X34	170	M	544185.6	3280271	2014-07-17 18:26:35	2014-07-17	2014-07-17 06:45:00	2014-07-17 20:35:00	Helicopter2	0	270.3364	2014-07-17 23:26:35	30.16667	2014-07-05	2014-08-03	13	30	Summer
X34	170	M	544179.2	3280268	2014-07-17 18:56:29	2014-07-17	2014-07-17 06:45:00	2014-07-17 20:35:00	Helicopter2	0	7.0515	2014-07-17 23:56:29	29.9	2014-07-05	2014-08-03	13	30	Summer
X34	170	M	544178.6	3280217	2014-07-17 19:27:35	2014-07-17	2014-07-17 06:45:00	2014-07-17 20:35:00	Helicopter2	0	50.86535	2014-07-18 00:27:35	31.1	2014-07-05	2014-08-03	13	30	Summer
X34	170	M	544348.8	3280197	2014-07-17 19:56:06	2014-07-17	2014-07-17 06:45:00	2014-07-17 20:35:00	Helicopter2	0	171.4604	2014-07-18 00:56:06	28.51667	2014-07-05	2014-08-03	13	30	Summer
X34	170	M	544508.8	3279940	2014-07-17 20:26:14	2014-07-17	2014-07-17 06:45:00	2014-07-17 20:35:00	Helicopter2	0	302.6973	2014-07-18 01:26:14	30.13333	2014-07-05	2014-08-03	13	30	Summer
X34	170	M	544495.4	3279661	2014-07-17 20:56:06	2014-07-17	2014-07-17 06:45:00	2014-07-17 20:35:00	Helicopter2	0	279.2735	2014-07-18 01:56:06	29.86667	2014-07-05	2014-08-03	13	30	Summer
X34	170	M	544400	3279310	2014-07-17 21:26:06	2014-07-17	2014-07-17 06:45:00	2014-07-17 20:35:00	Helicopter2	0	363.0618	2014-07-18 02:26:06	30	2014-07-05	2014-08-03	13	30	Summer
X34	170	M	544368.5	3279304	2014-07-17 21:56:06	2014-07-17	2014-07-17 06:45:00	2014-07-17 20:35:00	Helicopter2	0	32.12999	2014-07-18 02:56:06	30	2014-07-05	2014-08-03	13	30	Summer
X34	170	M	544345.2	3279268	2014-07-17 22:26:33	2014-07-17	2014-07-17 06:45:00	2014-07-17 20:35:00	Helicopter2	0	42.9595	2014-07-18 03:26:33	30.45	2014-07-05	2014-08-03	13	30	Summer
X34	170	M	544355.8	3279265	2014-07-17 22:56:04	2014-07-17	2014-07-17 06:45:00	2014-07-17 20:35:00	Helicopter2	0	10.90812	2014-07-18 03:56:04	29.51667	2014-07-05	2014-08-03	13	30	Summer
X34	170	M	544323.4	3279291	2014-07-17 23:26:04	2014-07-17	2014-07-17 06:45:00	2014-07-17 20:35:00	Helicopter2	0	41.44211	2014-07-18 04:26:04	30	2014-07-05	2014-08-03	13	30	Summer
X34	170	M	544370.9	3279319	2014-07-17 23:56:06	2014-07-17	2014-07-17 06:45:00	2014-07-17 20:35:00	Helicopter2	0	55.54408	2014-07-18 04:56:06	30.03333	2014-07-05	2014-08-03	13	30	Summer
X34	170	M	544364.2	3279586	2014-07-18 00:26:06	2014-07-18	2014-07-18 06:46:00	2014-07-18 20:35:00	Helicopter2	0	266.8771	2014-07-18 05:26:06	30	2014-07-05	2014-08-03	14	30	Summer
X34	170	M	544398.7	3279624	2014-07-18 00:56:11	2014-07-18	2014-07-18 06:46:00	2014-07-18 20:35:00	Helicopter2	0	51.34931	2014-07-18 05:56:11	30.08333	2014-07-05	2014-08-03	14	30	Summer
X34	170	M	544391.5	3279618	2014-07-18 01:26:33	2014-07-18	2014-07-18 06:46:00	2014-07-18 20:35:00	Helicopter2	0	9.695347	2014-07-18 06:26:33	30.36667	2014-07-05	2014-08-03	14	30	Summer
X34	170	M	544449.9	3279719	2014-07-18 01:56:05	2014-07-18	2014-07-18 06:46:00	2014-07-18 20:35:00	Helicopter2	0	116.5576	2014-07-18 06:56:05	29.53333	2014-07-05	2014-08-03	14	30	Summer
X34	170	M	544482.9	3279739	2014-07-18 02:26:06	2014-07-18	2014-07-18 06:46:00	2014-07-18 20:35:00	Helicopter2	0	38.81905	2014-07-18 07:26:06	30.01667	2014-07-05	2014-08-03	14	30	Summer
X34	170	M	544585.5	3279714	2014-07-18 02:56:05	2014-07-18	2014-07-18 06:46:00	2014-07-18 20:35:00	Helicopter2	0	105.608	2014-07-18 07:56:05	29.98333	2014-07-05	2014-08-03	14	30	Summer
X34	170	M	544513.4	3279799	2014-07-18 03:26:24	2014-07-18	2014-07-18 06:46:00	2014-07-18 20:35:00	Helicopter2	0	111.8849	2014-07-18 08:26:24	30.31667	2014-07-05	2014-08-03	14	30	Summer
X34	170	M	544553.8	3279761	2014-07-18 03:56:33	2014-07-18	2014-07-18 06:46:00	2014-07-18 20:35:00	Helicopter2	0	55.90386	2014-07-18 08:56:33	30.15	2014-07-05	2014-08-03	14	30	Summer
X34	170	M	544553	3279758	2014-07-18 04:26:05	2014-07-18	2014-07-18 06:46:00	2014-07-18 20:35:00	Helicopter2	0	2.876307	2014-07-18 09:26:05	29.53333	2014-07-05	2014-08-03	14	30	Summer
X34	170	M	544497.3	3279774	2014-07-18 04:56:05	2014-07-18	2014-07-18 06:46:00	2014-07-18 20:35:00	Helicopter2	0	58.08281	2014-07-18 09:56:05	30	2014-07-05	2014-08-03	14	30	Summer
X34	170	M	544501.4	3279771	2014-07-18 05:26:06	2014-07-18	2014-07-18 06:46:00	2014-07-18 20:35:00	Helicopter2	0	5.467718	2014-07-18 10:26:06	30.01667	2014-07-05	2014-08-03	14	30	Summer
X34	170	M	544529.8	3279714	2014-07-18 05:56:11	2014-07-18	2014-07-18 06:46:00	2014-07-18 20:35:00	Helicopter2	0	63.04155	2014-07-18 10:56:11	30.08333	2014-07-05	2014-08-03	14	30	Summer
X34	170	M	544382.2	3279925	2014-07-18 06:26:34	2014-07-18	2014-07-18 06:46:00	2014-07-18 20:35:00	Helicopter2	0	257.437	2014-07-18 11:26:34	30.38333	2014-07-05	2014-08-03	14	30	Summer
X34	170	M	544335.9	3280015	2014-07-18 06:56:06	2014-07-18	2014-07-18 06:46:00	2014-07-18 20:35:00	Helicopter2	0	100.6445	2014-07-18 11:56:06	29.53333	2014-07-05	2014-08-03	14	30	Summer
X34	170	M	544257.9	3280156	2014-07-18 07:26:11	2014-07-18	2014-07-18 06:46:00	2014-07-18 20:35:00	Helicopter2	0	161.1034	2014-07-18 12:26:11	30.08333	2014-07-05	2014-08-03	14	30	Summer
X34	170	M	544311	3280202	2014-07-18 08:26:41	2014-07-18	2014-07-18 06:46:00	2014-07-18 20:35:00	Helicopter2	0	70.48855	2014-07-18 13:26:41	60.5	2014-07-05	2014-08-03	14	30	Summer
X34	170	M	544310.9	3280205	2014-07-18 08:56:34	2014-07-18	2014-07-18 06:46:00	2014-07-18 20:35:00	Helicopter2	0	2.770123	2014-07-18 13:56:34	29.88333	2014-07-05	2014-08-03	14	30	Summer
X34	170	M	544289.2	3280207	2014-07-18 09:26:31	2014-07-18	2014-07-18 06:46:00	2014-07-18 20:35:00	Helicopter2	0	21.95226	2014-07-18 14:26:31	29.95	2014-07-05	2014-08-03	14	30	Summer
X34	170	M	544281.8	3280227	2014-07-18 09:56:11	2014-07-18	2014-07-18 06:46:00	2014-07-18 20:35:00	Helicopter2	0	20.70501	2014-07-18 14:56:11	29.66667	2014-07-05	2014-08-03	14	30	Summer
X34	170	M	544248.7	3280225	2014-07-18 10:26:11	2014-07-18	2014-07-18 06:46:00	2014-07-18 20:35:00	Helicopter2	0	33.1542	2014-07-18 15:26:11	30	2014-07-05	2014-08-03	14	30	Summer
X34	170	M	544313.3	3280415	2014-07-18 10:56:34	2014-07-18	2014-07-18 06:46:00	2014-07-18 20:35:00	Helicopter2	0	201.1562	2014-07-18 15:56:34	30.38333	2014-07-05	2014-08-03	14	30	Summer
X34	170	M	544315	3280415	2014-07-18 11:26:34	2014-07-18	2014-07-18 06:46:00	2014-07-18 20:35:00	Helicopter2	0	1.645326	2014-07-18 16:26:34	30	2014-07-05	2014-08-03	14	30	Summer
X34	170	M	544309.8	3280484	2014-07-18 11:56:23	2014-07-18	2014-07-18 06:46:00	2014-07-18 20:35:00	Helicopter2	0	69.42197	2014-07-18 16:56:23	29.81667	2014-07-05	2014-08-03	14	30	Summer
X34	170	M	544299.6	3280407	2014-07-18 12:26:31	2014-07-18	2014-07-18 06:46:00	2014-07-18 20:35:00	Helicopter2	0	78.2776	2014-07-18 17:26:31	30.13333	2014-07-05	2014-08-03	14	30	Summer
X34	170	M	544303.6	3280433	2014-07-18 12:56:33	2014-07-18	2014-07-18 06:46:00	2014-07-18 20:35:00	Helicopter2	0	26.1356	2014-07-18 17:56:33	30.03333	2014-07-05	2014-08-03	14	30	Summer
X34	170	M	544284.1	3280458	2014-07-18 13:26:17	2014-07-18	2014-07-18 06:46:00	2014-07-18 20:35:00	Helicopter2	0	32.26808	2014-07-18 18:26:17	29.73333	2014-07-05	2014-08-03	14	30	Summer
X34	170	M	544281.7	3280464	2014-07-18 13:56:59	2014-07-18	2014-07-18 06:46:00	2014-07-18 20:35:00	Helicopter2	0	6.045556	2014-07-18 18:56:59	30.7	2014-07-05	2014-08-03	14	30	Summer
X34	170	M	544276.8	3280467	2014-07-18 14:26:30	2014-07-18	2014-07-18 06:46:00	2014-07-18 20:35:00	Helicopter2	0	5.575946	2014-07-18 19:26:30	29.51667	2014-07-05	2014-08-03	14	30	Summer
X34	170	M	544369.7	3280418	2014-07-18 14:56:06	2014-07-18	2014-07-18 06:46:00	2014-07-18 20:35:00	Helicopter2	0	104.8072	2014-07-18 19:56:06	29.6	2014-07-05	2014-08-03	14	30	Summer
X34	170	M	544287.6	3280383	2014-07-18 15:26:11	2014-07-18	2014-07-18 06:46:00	2014-07-18 20:35:00	Helicopter2	0	89.45132	2014-07-18 20:26:11	30.08333	2014-07-05	2014-08-03	14	30	Summer
X34	170	M	544299.7	3280386	2014-07-18 15:56:06	2014-07-18	2014-07-18 06:46:00	2014-07-18 20:35:00	Helicopter2	0	12.63853	2014-07-18 20:56:06	29.91667	2014-07-05	2014-08-03	14	30	Summer
X34	170	M	544280.4	3280370	2014-07-18 16:26:34	2014-07-18	2014-07-18 06:46:00	2014-07-18 20:35:00	Helicopter2	0	25.51345	2014-07-18 21:26:34	30.46667	2014-07-05	2014-08-03	14	30	Summer
X34	170	M	544304.7	3280350	2014-07-18 16:56:35	2014-07-18	2014-07-18 06:46:00	2014-07-18 20:35:00	Helicopter2	0	31.56929	2014-07-18 21:56:35	30.01667	2014-07-05	2014-08-03	14	30	Summer
X34	170	M	544263.5	3280367	2014-07-18 17:26:33	2014-07-18	2014-07-18 06:46:00	2014-07-18 20:35:00	Helicopter2	0	44.70407	2014-07-18 22:26:33	29.96667	2014-07-05	2014-08-03	14	30	Summer
X34	170	M	544267.6	3280344	2014-07-18 17:56:22	2014-07-18	2014-07-18 06:46:00	2014-07-18 20:35:00	Helicopter2	0	23.40316	2014-07-18 22:56:22	29.81667	2014-07-05	2014-08-03	14	30	Summer
X34	170	M	544352.7	3280237	2014-07-18 18:26:06	2014-07-18	2014-07-18 06:46:00	2014-07-18 20:35:00	Helicopter2	0	136.5746	2014-07-18 23:26:06	29.73333	2014-07-05	2014-08-03	14	30	Summer
X34	170	M	544316.8	3280137	2014-07-18 18:56:29	2014-07-18	2014-07-18 06:46:00	2014-07-18 20:35:00	Helicopter2	0	106.1238	2014-07-18 23:56:29	30.38333	2014-07-05	2014-08-03	14	30	Summer
X34	170	M	544296.6	3280169	2014-07-18 19:26:06	2014-07-18	2014-07-18 06:46:00	2014-07-18 20:35:00	Helicopter2	0	37.35707	2014-07-19 00:26:06	29.61667	2014-07-05	2014-08-03	14	30	Summer
X34	170	M	544368.2	3279994	2014-07-18 19:56:04	2014-07-18	2014-07-18 06:46:00	2014-07-18 20:35:00	Helicopter2	0	188.3868	2014-07-19 00:56:04	29.96667	2014-07-05	2014-08-03	14	30	Summer
X34	170	M	544279.8	3279908	2014-07-18 20:26:06	2014-07-18	2014-07-18 06:46:00	2014-07-18 20:35:00	Helicopter2	0	123.4976	2014-07-19 01:26:06	30.03333	2014-07-05	2014-08-03	14	30	Summer
X34	170	M	544291.2	3279892	2014-07-18 20:56:04	2014-07-18	2014-07-18 06:46:00	2014-07-18 20:35:00	Helicopter2	0	19.38572	2014-07-19 01:56:04	29.96667	2014-07-05	2014-08-03	14	30	Summer
X34	170	M	544255.8	3279865	2014-07-18 21:26:34	2014-07-18	2014-07-18 06:46:00	2014-07-18 20:35:00	Helicopter2	0	45.04582	2014-07-19 02:26:34	30.5	2014-07-05	2014-08-03	14	30	Summer
X34	170	M	544279.4	3279811	2014-07-18 21:56:05	2014-07-18	2014-07-18 06:46:00	2014-07-18 20:35:00	Helicopter2	0	58.41994	2014-07-19 02:56:05	29.51667	2014-07-05	2014-08-03	14	30	Summer
X34	170	M	544280.1	3279835	2014-07-18 22:26:17	2014-07-18	2014-07-18 06:46:00	2014-07-18 20:35:00	Helicopter2	0	23.94637	2014-07-19 03:26:17	30.2	2014-07-05	2014-08-03	14	30	Summer
X34	170	M	544284.9	3279838	2014-07-18 22:56:06	2014-07-18	2014-07-18 06:46:00	2014-07-18 20:35:00	Helicopter2	0	5.57618	2014-07-19 03:56:06	29.81667	2014-07-05	2014-08-03	14	30	Summer
X34	170	M	544380.5	3279758	2014-07-18 23:26:10	2014-07-18	2014-07-18 06:46:00	2014-07-18 20:35:00	Helicopter2	0	124.5963	2014-07-19 04:26:10	30.06667	2014-07-05	2014-08-03	14	30	Summer
X34	170	M	544428.5	3279630	2014-07-18 23:56:33	2014-07-18	2014-07-18 06:46:00	2014-07-18 20:35:00	Helicopter2	0	136.8302	2014-07-19 04:56:33	30.38333	2014-07-05	2014-08-03	14	30	Summer
X34	170	M	544430.9	3279637	2014-07-19 00:26:06	2014-07-19	2014-07-19 06:46:00	2014-07-19 20:35:00	Helicopter2	0	7.808325	2014-07-19 05:26:06	29.55	2014-07-05	2014-08-03	15	30	Summer
X34	170	M	544423.8	3279583	2014-07-19 00:56:04	2014-07-19	2014-07-19 06:46:00	2014-07-19 20:35:00	Helicopter2	0	54.99719	2014-07-19 05:56:04	29.96667	2014-07-05	2014-08-03	15	30	Summer
X34	170	M	544423.9	3279580	2014-07-19 01:26:05	2014-07-19	2014-07-19 06:46:00	2014-07-19 20:35:00	Helicopter2	0	2.770121	2014-07-19 06:26:05	30.01667	2014-07-05	2014-08-03	15	30	Summer
X34	170	M	544390.8	3279381	2014-07-19 01:56:07	2014-07-19	2014-07-19 06:46:00	2014-07-19 20:35:00	Helicopter2	0	201.4315	2014-07-19 06:56:07	30.03333	2014-07-05	2014-08-03	15	30	Summer
X34	170	M	544350.7	3279324	2014-07-19 02:26:07	2014-07-19	2014-07-19 06:46:00	2014-07-19 20:35:00	Helicopter2	0	69.93108	2014-07-19 07:26:07	30	2014-07-05	2014-08-03	15	30	Summer
X34	170	M	544316.9	3279303	2014-07-19 02:56:07	2014-07-19	2014-07-19 06:46:00	2014-07-19 20:35:00	Helicopter2	0	40.00379	2014-07-19 07:56:07	30	2014-07-05	2014-08-03	15	30	Summer
X34	170	M	544189.9	3279382	2014-07-19 03:26:07	2014-07-19	2014-07-19 06:46:00	2014-07-19 20:35:00	Helicopter2	0	150.0231	2014-07-19 08:26:07	30	2014-07-05	2014-08-03	15	30	Summer
X34	170	M	544320.2	3279691	2014-07-19 03:56:33	2014-07-19	2014-07-19 06:46:00	2014-07-19 20:35:00	Helicopter2	0	335.253	2014-07-19 08:56:33	30.43333	2014-07-05	2014-08-03	15	30	Summer
X34	170	M	544304.1	3279691	2014-07-19 04:26:07	2014-07-19	2014-07-19 06:46:00	2014-07-19 20:35:00	Helicopter2	0	16.16395	2014-07-19 09:26:07	29.56667	2014-07-05	2014-08-03	15	30	Summer
X34	170	M	544345.9	3279709	2014-07-19 04:56:11	2014-07-19	2014-07-19 06:46:00	2014-07-19 20:35:00	Helicopter2	0	45.46261	2014-07-19 09:56:11	30.06667	2014-07-05	2014-08-03	15	30	Summer
X34	170	M	544345.1	3279710	2014-07-19 05:26:33	2014-07-19	2014-07-19 06:46:00	2014-07-19 20:35:00	Helicopter2	0	1.177007	2014-07-19 10:26:33	30.36667	2014-07-05	2014-08-03	15	30	Summer
X34	170	M	544361.1	3279763	2014-07-19 05:56:10	2014-07-19	2014-07-19 06:46:00	2014-07-19 20:35:00	Helicopter2	0	55.05844	2014-07-19 10:56:10	29.61667	2014-07-05	2014-08-03	15	30	Summer
X34	170	M	544375.8	3279921	2014-07-19 06:26:11	2014-07-19	2014-07-19 06:46:00	2014-07-19 20:35:00	Helicopter2	0	159.5181	2014-07-19 11:26:11	30.01667	2014-07-05	2014-08-03	15	30	Summer
X34	170	M	544346.6	3279940	2014-07-19 06:56:10	2014-07-19	2014-07-19 06:46:00	2014-07-19 20:35:00	Helicopter2	0	34.43148	2014-07-19 11:56:10	29.98333	2014-07-05	2014-08-03	15	30	Summer
X34	170	M	544216.4	3280022	2014-07-19 07:26:33	2014-07-19	2014-07-19 06:46:00	2014-07-19 20:35:00	Helicopter2	0	153.7232	2014-07-19 12:26:33	30.38333	2014-07-05	2014-08-03	15	30	Summer
X34	170	M	544184.9	3280044	2014-07-19 07:56:06	2014-07-19	2014-07-19 06:46:00	2014-07-19 20:35:00	Helicopter2	0	38.47828	2014-07-19 12:56:06	29.55	2014-07-05	2014-08-03	15	30	Summer
X34	170	M	544181	3280033	2014-07-19 08:26:11	2014-07-19	2014-07-19 06:46:00	2014-07-19 20:35:00	Helicopter2	0	10.93919	2014-07-19 13:26:11	30.08333	2014-07-05	2014-08-03	15	30	Summer
X34	170	M	544188.2	3280044	2014-07-19 08:57:34	2014-07-19	2014-07-19 06:46:00	2014-07-19 20:35:00	Helicopter2	0	13.24654	2014-07-19 13:57:34	31.38333	2014-07-05	2014-08-03	15	30	Summer
X34	170	M	544196.9	3280066	2014-07-19 09:26:11	2014-07-19	2014-07-19 06:46:00	2014-07-19 20:35:00	Helicopter2	0	23.02564	2014-07-19 14:26:11	28.61667	2014-07-05	2014-08-03	15	30	Summer
X34	170	M	544045.7	3280359	2014-07-19 09:56:07	2014-07-19	2014-07-19 06:46:00	2014-07-19 20:35:00	Helicopter2	0	329.7357	2014-07-19 14:56:07	29.93333	2014-07-05	2014-08-03	15	30	Summer
X34	170	M	544018.3	3280381	2014-07-19 10:26:53	2014-07-19	2014-07-19 06:46:00	2014-07-19 20:35:00	Helicopter2	0	35.23234	2014-07-19 15:26:53	30.76667	2014-07-05	2014-08-03	15	30	Summer
X34	170	M	544027.2	3280375	2014-07-19 10:56:34	2014-07-19	2014-07-19 06:46:00	2014-07-19 20:35:00	Helicopter2	0	10.48704	2014-07-19 15:56:34	29.68333	2014-07-05	2014-08-03	15	30	Summer
X34	170	M	544030.3	3280396	2014-07-19 11:26:22	2014-07-19	2014-07-19 06:46:00	2014-07-19 20:35:00	Helicopter2	0	20.52729	2014-07-19 16:26:22	29.8	2014-07-05	2014-08-03	15	30	Summer
X34	170	M	543989.7	3280444	2014-07-19 11:56:11	2014-07-19	2014-07-19 06:46:00	2014-07-19 20:35:00	Helicopter2	0	63.46229	2014-07-19 16:56:11	29.81667	2014-07-05	2014-08-03	15	30	Summer
X34	170	M	543891.8	3280542	2014-07-19 12:26:34	2014-07-19	2014-07-19 06:46:00	2014-07-19 20:35:00	Helicopter2	0	138.1675	2014-07-19 17:26:34	30.38333	2014-07-05	2014-08-03	15	30	Summer
X34	170	M	543830.8	3280478	2014-07-19 12:56:10	2014-07-19	2014-07-19 06:46:00	2014-07-19 20:35:00	Helicopter2	0	88.38867	2014-07-19 17:56:10	29.6	2014-07-05	2014-08-03	15	30	Summer
X34	170	M	543895.9	3280530	2014-07-19 13:26:07	2014-07-19	2014-07-19 06:46:00	2014-07-19 20:35:00	Helicopter2	0	83.33942	2014-07-19 18:26:07	29.95	2014-07-05	2014-08-03	15	30	Summer
X34	170	M	543848.3	3280522	2014-07-19 13:56:11	2014-07-19	2014-07-19 06:46:00	2014-07-19 20:35:00	Helicopter2	0	48.19242	2014-07-19 18:56:11	30.06667	2014-07-05	2014-08-03	15	30	Summer
X34	170	M	543899.1	3280528	2014-07-19 14:26:11	2014-07-19	2014-07-19 06:46:00	2014-07-19 20:35:00	Helicopter2	0	51.11216	2014-07-19 19:26:11	30	2014-07-05	2014-08-03	15	30	Summer
X34	170	M	543923.4	3280514	2014-07-19 14:56:23	2014-07-19	2014-07-19 06:46:00	2014-07-19 20:35:00	Helicopter2	0	27.87961	2014-07-19 19:56:23	30.2	2014-07-05	2014-08-03	15	30	Summer
X34	170	M	543883.6	3280588	2014-07-19 15:26:33	2014-07-19	2014-07-19 06:46:00	2014-07-19 20:35:00	Helicopter2	0	83.79425	2014-07-19 20:26:33	30.16667	2014-07-05	2014-08-03	15	30	Summer
X34	170	M	543849.3	3280705	2014-07-19 15:56:07	2014-07-19	2014-07-19 06:46:00	2014-07-19 20:35:00	Helicopter2	0	122.0274	2014-07-19 20:56:07	29.56667	2014-07-05	2014-08-03	15	30	Summer
X34	170	M	543853.2	3280707	2014-07-19 16:26:35	2014-07-19	2014-07-19 06:46:00	2014-07-19 20:35:00	Helicopter2	0	4.392443	2014-07-19 21:26:35	30.46667	2014-07-05	2014-08-03	15	30	Summer
X34	170	M	543843.6	3280700	2014-07-19 16:56:11	2014-07-19	2014-07-19 06:46:00	2014-07-19 20:35:00	Helicopter2	0	11.67926	2014-07-19 21:56:11	29.6	2014-07-05	2014-08-03	15	30	Summer
X34	170	M	543866.9	3280724	2014-07-19 17:26:35	2014-07-19	2014-07-19 06:46:00	2014-07-19 20:35:00	Helicopter2	0	32.93706	2014-07-19 22:26:35	30.4	2014-07-05	2014-08-03	15	30	Summer
X34	170	M	543850.7	3280733	2014-07-19 17:56:29	2014-07-19	2014-07-19 06:46:00	2014-07-19 20:35:00	Helicopter2	0	18.59586	2014-07-19 22:56:29	29.9	2014-07-05	2014-08-03	15	30	Summer
X34	170	M	543818.5	3280737	2014-07-19 18:26:11	2014-07-19	2014-07-19 06:46:00	2014-07-19 20:35:00	Helicopter2	0	32.56237	2014-07-19 23:26:11	29.7	2014-07-05	2014-08-03	15	30	Summer
X34	170	M	543794.6	3280640	2014-07-19 18:56:11	2014-07-19	2014-07-19 06:46:00	2014-07-19 20:35:00	Helicopter2	0	99.92776	2014-07-19 23:56:11	30	2014-07-05	2014-08-03	15	30	Summer
X34	170	M	543795.5	3280625	2014-07-19 19:26:17	2014-07-19	2014-07-19 06:46:00	2014-07-19 20:35:00	Helicopter2	0	15.75334	2014-07-20 00:26:17	30.1	2014-07-05	2014-08-03	15	30	Summer
X34	170	M	543806	3280619	2014-07-19 19:56:23	2014-07-19	2014-07-19 06:46:00	2014-07-19 20:35:00	Helicopter2	0	11.91557	2014-07-20 00:56:23	30.1	2014-07-05	2014-08-03	15	30	Summer
X34	170	M	543882.7	3280589	2014-07-19 20:26:33	2014-07-19	2014-07-19 06:46:00	2014-07-19 20:35:00	Helicopter2	0	82.39615	2014-07-20 01:26:33	30.16667	2014-07-05	2014-08-03	15	30	Summer
X34	170	M	543930.5	3280557	2014-07-19 20:56:11	2014-07-19	2014-07-19 06:46:00	2014-07-19 20:35:00	Helicopter2	0	57.5693	2014-07-20 01:56:11	29.63333	2014-07-05	2014-08-03	15	30	Summer
X34	170	M	543911	3280571	2014-07-19 21:26:11	2014-07-19	2014-07-19 06:46:00	2014-07-19 20:35:00	Helicopter2	0	23.80155	2014-07-20 02:26:11	30	2014-07-05	2014-08-03	15	30	Summer
X34	170	M	543934.1	3280675	2014-07-19 21:56:35	2014-07-19	2014-07-19 06:46:00	2014-07-19 20:35:00	Helicopter2	0	106.9737	2014-07-20 02:56:35	30.4	2014-07-05	2014-08-03	15	30	Summer
X34	170	M	543913	3280681	2014-07-19 22:26:33	2014-07-19	2014-07-19 06:46:00	2014-07-19 20:35:00	Helicopter2	0	21.96291	2014-07-20 03:26:33	29.96667	2014-07-05	2014-08-03	15	30	Summer
X34	170	M	543907.4	3280689	2014-07-19 22:56:10	2014-07-19	2014-07-19 06:46:00	2014-07-19 20:35:00	Helicopter2	0	9.307212	2014-07-20 03:56:10	29.61667	2014-07-05	2014-08-03	15	30	Summer
X34	170	M	543932.4	3280669	2014-07-19 23:26:11	2014-07-19	2014-07-19 06:46:00	2014-07-19 20:35:00	Helicopter2	0	31.61469	2014-07-20 04:26:11	30.01667	2014-07-05	2014-08-03	15	30	Summer
X34	170	M	543950.2	3280659	2014-07-19 23:56:10	2014-07-19	2014-07-19 06:46:00	2014-07-19 20:35:00	Helicopter2	0	20.43526	2014-07-20 04:56:10	29.98333	2014-07-05	2014-08-03	15	30	Summer
X34	170	M	544071.1	3280468	2014-07-20 00:26:11	2014-07-20	2014-07-20 06:47:00	2014-07-20 20:34:00	Helicopter2	0	226.5449	2014-07-20 05:26:11	30.01667	2014-07-05	2014-08-03	16	30	Summer
X34	170	M	544120.5	3280429	2014-07-20 00:56:33	2014-07-20	2014-07-20 06:47:00	2014-07-20 20:34:00	Helicopter2	0	62.62047	2014-07-20 05:56:33	30.36667	2014-07-05	2014-08-03	16	30	Summer
X34	170	M	544141.4	3280434	2014-07-20 01:26:06	2014-07-20	2014-07-20 06:47:00	2014-07-20 20:34:00	Helicopter2	0	21.5115	2014-07-20 06:26:06	29.55	2014-07-05	2014-08-03	16	30	Summer
X34	170	M	544124.4	3280450	2014-07-20 01:56:34	2014-07-20	2014-07-20 06:47:00	2014-07-20 20:34:00	Helicopter2	0	23.04257	2014-07-20 06:56:34	30.46667	2014-07-05	2014-08-03	16	30	Summer
X34	170	M	544122.9	3280432	2014-07-20 02:26:10	2014-07-20	2014-07-20 06:47:00	2014-07-20 20:34:00	Helicopter2	0	17.58432	2014-07-20 07:26:10	29.6	2014-07-05	2014-08-03	16	30	Summer
X34	170	M	544130.2	3280414	2014-07-20 02:56:10	2014-07-20	2014-07-20 06:47:00	2014-07-20 20:34:00	Helicopter2	0	19.87722	2014-07-20 07:56:10	30	2014-07-05	2014-08-03	16	30	Summer
X34	170	M	544144.6	3280432	2014-07-20 03:26:17	2014-07-20	2014-07-20 06:47:00	2014-07-20 20:34:00	Helicopter2	0	23.51964	2014-07-20 08:26:17	30.11667	2014-07-05	2014-08-03	16	30	Summer
X34	170	M	544163.2	3280439	2014-07-20 03:56:33	2014-07-20	2014-07-20 06:47:00	2014-07-20 20:34:00	Helicopter2	0	19.66241	2014-07-20 08:56:33	30.26667	2014-07-05	2014-08-03	16	30	Summer
X34	170	M	544165.6	3280440	2014-07-20 04:26:10	2014-07-20	2014-07-20 06:47:00	2014-07-20 20:34:00	Helicopter2	0	2.617044	2014-07-20 09:26:10	29.61667	2014-07-05	2014-08-03	16	30	Summer
X34	170	M	544173.7	3280435	2014-07-20 04:56:47	2014-07-20	2014-07-20 06:47:00	2014-07-20 20:34:00	Helicopter2	0	9.283735	2014-07-20 09:56:47	30.61667	2014-07-05	2014-08-03	16	30	Summer
X34	170	M	544146.7	3280518	2014-07-20 05:26:34	2014-07-20	2014-07-20 06:47:00	2014-07-20 20:34:00	Helicopter2	0	87.26172	2014-07-20 10:26:34	29.78333	2014-07-05	2014-08-03	16	30	Summer
X34	170	M	544100.6	3280564	2014-07-20 05:56:10	2014-07-20	2014-07-20 06:47:00	2014-07-20 20:34:00	Helicopter2	0	65.17953	2014-07-20 10:56:10	29.6	2014-07-05	2014-08-03	16	30	Summer
X34	170	M	544032.2	3280522	2014-07-20 06:26:10	2014-07-20	2014-07-20 06:47:00	2014-07-20 20:34:00	Helicopter2	0	80.13642	2014-07-20 11:26:10	30	2014-07-05	2014-08-03	16	30	Summer
X34	170	M	543940.9	3280775	2014-07-20 06:56:29	2014-07-20	2014-07-20 06:47:00	2014-07-20 20:34:00	Helicopter2	0	268.6006	2014-07-20 11:56:29	30.31667	2014-07-05	2014-08-03	16	30	Summer
X34	170	M	543909.1	3280861	2014-07-20 07:26:17	2014-07-20	2014-07-20 06:47:00	2014-07-20 20:34:00	Helicopter2	0	91.45299	2014-07-20 12:26:17	29.8	2014-07-05	2014-08-03	16	30	Summer
X34	170	M	543904.2	3280894	2014-07-20 07:56:10	2014-07-20	2014-07-20 06:47:00	2014-07-20 20:34:00	Helicopter2	0	33.59186	2014-07-20 12:56:10	29.88333	2014-07-05	2014-08-03	16	30	Summer
X34	170	M	544157.8	3281401	2014-07-20 08:26:34	2014-07-20	2014-07-20 06:47:00	2014-07-20 20:34:00	Helicopter2	0	566.9296	2014-07-20 13:26:34	30.4	2014-07-05	2014-08-03	16	30	Summer
X34	170	M	544167.1	3281488	2014-07-20 08:56:35	2014-07-20	2014-07-20 06:47:00	2014-07-20 20:34:00	Helicopter2	0	88.17948	2014-07-20 13:56:35	30.01667	2014-07-05	2014-08-03	16	30	Summer
X34	170	M	544240.8	3281617	2014-07-20 09:26:34	2014-07-20	2014-07-20 06:47:00	2014-07-20 20:34:00	Helicopter2	0	148.3306	2014-07-20 14:26:34	29.98333	2014-07-05	2014-08-03	16	30	Summer
X34	170	M	544278.9	3281588	2014-07-20 09:56:10	2014-07-20	2014-07-20 06:47:00	2014-07-20 20:34:00	Helicopter2	0	48.10774	2014-07-20 14:56:10	29.6	2014-07-05	2014-08-03	16	30	Summer
X34	170	M	544276.5	3281587	2014-07-20 10:26:11	2014-07-20	2014-07-20 06:47:00	2014-07-20 20:34:00	Helicopter2	0	2.576626	2014-07-20 15:26:11	30.01667	2014-07-05	2014-08-03	16	30	Summer
X34	170	M	544236	3281622	2014-07-20 10:56:12	2014-07-20	2014-07-20 06:47:00	2014-07-20 20:34:00	Helicopter2	0	53.42755	2014-07-20 15:56:12	30.01667	2014-07-05	2014-08-03	16	30	Summer
X34	170	M	544229.5	3281613	2014-07-20 11:27:04	2014-07-20	2014-07-20 06:47:00	2014-07-20 20:34:00	Helicopter2	0	11.25263	2014-07-20 16:27:04	30.86667	2014-07-05	2014-08-03	16	30	Summer
X34	170	M	544229.5	3281620	2014-07-20 11:56:35	2014-07-20	2014-07-20 06:47:00	2014-07-20 20:34:00	Helicopter2	0	7.423944	2014-07-20 16:56:35	29.51667	2014-07-05	2014-08-03	16	30	Summer
X34	170	M	544256.1	3281613	2014-07-20 12:27:03	2014-07-20	2014-07-20 06:47:00	2014-07-20 20:34:00	Helicopter2	0	27.40393	2014-07-20 17:27:03	30.46667	2014-07-05	2014-08-03	16	30	Summer
X34	170	M	544234.4	3281593	2014-07-20 12:56:35	2014-07-20	2014-07-20 06:47:00	2014-07-20 20:34:00	Helicopter2	0	29.75366	2014-07-20 17:56:35	29.53333	2014-07-05	2014-08-03	16	30	Summer
X34	170	M	544230.6	3281564	2014-07-20 13:26:23	2014-07-20	2014-07-20 06:47:00	2014-07-20 20:34:00	Helicopter2	0	29.84984	2014-07-20 18:26:23	29.8	2014-07-05	2014-08-03	16	30	Summer
X34	170	M	544226.5	3281557	2014-07-20 13:56:10	2014-07-20	2014-07-20 06:47:00	2014-07-20 20:34:00	Helicopter2	0	7.604121	2014-07-20 18:56:10	29.78333	2014-07-05	2014-08-03	16	30	Summer
X34	170	M	544223.9	3281608	2014-07-20 14:27:05	2014-07-20	2014-07-20 06:47:00	2014-07-20 20:34:00	Helicopter2	0	50.80638	2014-07-20 19:27:05	30.91667	2014-07-05	2014-08-03	16	30	Summer
X34	170	M	544105.1	3281677	2014-07-20 14:56:10	2014-07-20	2014-07-20 06:47:00	2014-07-20 20:34:00	Helicopter2	0	137.2933	2014-07-20 19:56:10	29.08333	2014-07-05	2014-08-03	16	30	Summer
X34	170	M	544121	3281752	2014-07-20 15:26:18	2014-07-20	2014-07-20 06:47:00	2014-07-20 20:34:00	Helicopter2	0	77.49459	2014-07-20 20:26:18	30.13333	2014-07-05	2014-08-03	16	30	Summer
X34	170	M	544112.8	3281750	2014-07-20 15:56:35	2014-07-20	2014-07-20 06:47:00	2014-07-20 20:34:00	Helicopter2	0	8.587911	2014-07-20 20:56:35	30.28333	2014-07-05	2014-08-03	16	30	Summer
X34	170	M	544131.5	3281740	2014-07-20 16:26:10	2014-07-20	2014-07-20 06:47:00	2014-07-20 20:34:00	Helicopter2	0	20.78123	2014-07-20 21:26:10	29.58333	2014-07-05	2014-08-03	16	30	Summer
X34	170	M	544044	3281820	2014-07-20 16:56:17	2014-07-20	2014-07-20 06:47:00	2014-07-20 20:34:00	Helicopter2	0	118.4864	2014-07-20 21:56:17	30.11667	2014-07-05	2014-08-03	16	30	Summer
X34	170	M	544129.8	3281746	2014-07-20 17:27:03	2014-07-20	2014-07-20 06:47:00	2014-07-20 20:34:00	Helicopter2	0	113.5593	2014-07-20 22:27:03	30.76667	2014-07-05	2014-08-03	16	30	Summer
X34	170	M	544136.2	3281757	2014-07-20 17:56:10	2014-07-20	2014-07-20 06:47:00	2014-07-20 20:34:00	Helicopter2	0	12.8381	2014-07-20 22:56:10	29.11667	2014-07-05	2014-08-03	16	30	Summer
X34	170	M	544133.9	3281747	2014-07-20 18:26:11	2014-07-20	2014-07-20 06:47:00	2014-07-20 20:34:00	Helicopter2	0	10.36944	2014-07-20 23:26:11	30.01667	2014-07-05	2014-08-03	16	30	Summer
X34	170	M	544125.9	3281731	2014-07-20 18:56:10	2014-07-20	2014-07-20 06:47:00	2014-07-20 20:34:00	Helicopter2	0	17.6659	2014-07-20 23:56:10	29.98333	2014-07-05	2014-08-03	16	30	Summer
X34	170	M	544100.9	3281710	2014-07-20 19:26:10	2014-07-20	2014-07-20 06:47:00	2014-07-20 20:34:00	Helicopter2	0	32.87578	2014-07-21 00:26:10	30	2014-07-05	2014-08-03	16	30	Summer
X34	170	M	544152.9	3281621	2014-07-20 19:56:10	2014-07-20	2014-07-20 06:47:00	2014-07-20 20:34:00	Helicopter2	0	102.6074	2014-07-21 00:56:10	30	2014-07-05	2014-08-03	16	30	Summer
X34	170	M	544345.7	3281399	2014-07-20 20:26:13	2014-07-20	2014-07-20 06:47:00	2014-07-20 20:34:00	Helicopter2	0	294.4945	2014-07-21 01:26:13	30.05	2014-07-05	2014-08-03	16	30	Summer
X34	170	M	544350.8	3280917	2014-07-20 20:56:29	2014-07-20	2014-07-20 06:47:00	2014-07-20 20:34:00	Helicopter2	0	482.0127	2014-07-21 01:56:29	30.26667	2014-07-05	2014-08-03	16	30	Summer
X34	170	M	544172.6	3280505	2014-07-20 21:26:25	2014-07-20	2014-07-20 06:47:00	2014-07-20 20:34:00	Helicopter2	0	448.5936	2014-07-21 02:26:25	29.93333	2014-07-05	2014-08-03	16	30	Summer
X34	170	M	544159.1	3280441	2014-07-20 21:56:34	2014-07-20	2014-07-20 06:47:00	2014-07-20 20:34:00	Helicopter2	0	65.17824	2014-07-21 02:56:34	30.15	2014-07-05	2014-08-03	16	30	Summer
X34	170	M	544165.7	3280431	2014-07-20 22:26:10	2014-07-20	2014-07-20 06:47:00	2014-07-20 20:34:00	Helicopter2	0	11.98836	2014-07-21 03:26:10	29.6	2014-07-05	2014-08-03	16	30	Summer
X34	170	M	544178.5	3280428	2014-07-20 22:56:10	2014-07-20	2014-07-20 06:47:00	2014-07-20 20:34:00	Helicopter2	0	13.41222	2014-07-21 03:56:10	30	2014-07-05	2014-08-03	16	30	Summer
X34	170	M	544120.6	3280389	2014-07-20 23:26:33	2014-07-20	2014-07-20 06:47:00	2014-07-20 20:34:00	Helicopter2	0	69.82971	2014-07-21 04:26:33	30.38333	2014-07-05	2014-08-03	16	30	Summer
X34	170	M	544174.6	3280199	2014-07-20 23:56:11	2014-07-20	2014-07-20 06:47:00	2014-07-20 20:34:00	Helicopter2	0	197.452	2014-07-21 04:56:11	29.63333	2014-07-05	2014-08-03	16	30	Summer
X34	170	M	544258.5	3279788	2014-07-21 00:26:12	2014-07-21	2014-07-21 06:48:00	2014-07-21 20:34:00	Helicopter2	0	419.1288	2014-07-21 05:26:12	30.01667	2014-07-05	2014-08-03	17	30	Summer
X34	170	M	544228.3	3279685	2014-07-21 00:56:10	2014-07-21	2014-07-21 06:48:00	2014-07-21 20:34:00	Helicopter2	0	106.9607	2014-07-21 05:56:10	29.96667	2014-07-05	2014-08-03	17	30	Summer
X34	170	M	544178	3279553	2014-07-21 01:26:17	2014-07-21	2014-07-21 06:48:00	2014-07-21 20:34:00	Helicopter2	0	141.4138	2014-07-21 06:26:17	30.11667	2014-07-05	2014-08-03	17	30	Summer
X34	170	M	544121.7	3279508	2014-07-21 01:56:10	2014-07-21	2014-07-21 06:48:00	2014-07-21 20:34:00	Helicopter2	0	72.45027	2014-07-21 06:56:10	29.88333	2014-07-05	2014-08-03	17	30	Summer
X34	170	M	544104	3279507	2014-07-21 02:26:11	2014-07-21	2014-07-21 06:48:00	2014-07-21 20:34:00	Helicopter2	0	17.73505	2014-07-21 07:26:11	30.01667	2014-07-05	2014-08-03	17	30	Summer
X34	170	M	544102.3	3279504	2014-07-21 02:56:12	2014-07-21	2014-07-21 06:48:00	2014-07-21 20:34:00	Helicopter2	0	3.221971	2014-07-21 07:56:12	30.01667	2014-07-05	2014-08-03	17	30	Summer
X34	170	M	544107.9	3279535	2014-07-21 03:26:33	2014-07-21	2014-07-21 06:48:00	2014-07-21 20:34:00	Helicopter2	0	31.87352	2014-07-21 08:26:33	30.35	2014-07-05	2014-08-03	17	30	Summer
X34	170	M	544149.2	3279492	2014-07-21 03:56:11	2014-07-21	2014-07-21 06:48:00	2014-07-21 20:34:00	Helicopter2	0	59.74307	2014-07-21 08:56:11	29.63333	2014-07-05	2014-08-03	17	30	Summer
X34	170	M	544197.3	3279572	2014-07-21 04:26:10	2014-07-21	2014-07-21 06:48:00	2014-07-21 20:34:00	Helicopter2	0	92.93217	2014-07-21 09:26:10	29.98333	2014-07-05	2014-08-03	17	30	Summer
X34	170	M	544210.5	3279677	2014-07-21 04:56:17	2014-07-21	2014-07-21 06:48:00	2014-07-21 20:34:00	Helicopter2	0	106.1456	2014-07-21 09:56:17	30.11667	2014-07-05	2014-08-03	17	30	Summer
X34	170	M	544310.8	3279816	2014-07-21 05:26:11	2014-07-21	2014-07-21 06:48:00	2014-07-21 20:34:00	Helicopter2	0	171.3348	2014-07-21 10:26:11	29.9	2014-07-05	2014-08-03	17	30	Summer
X34	170	M	544321.3	3280025	2014-07-21 05:56:34	2014-07-21	2014-07-21 06:48:00	2014-07-21 20:34:00	Helicopter2	0	209.0633	2014-07-21 10:56:34	30.38333	2014-07-05	2014-08-03	17	30	Summer
X34	170	M	544320.6	3280208	2014-07-21 06:26:10	2014-07-21	2014-07-21 06:48:00	2014-07-21 20:34:00	Helicopter2	0	182.8281	2014-07-21 11:26:10	29.6	2014-07-05	2014-08-03	17	30	Summer
X34	170	M	544328.5	3280436	2014-07-21 07:28:35	2014-07-21	2014-07-21 06:48:00	2014-07-21 20:34:00	Helicopter2	0	228.2066	2014-07-21 12:28:35	62.41667	2014-07-05	2014-08-03	17	30	Summer
X34	170	M	544330.9	3280443	2014-07-21 07:56:10	2014-07-21	2014-07-21 06:48:00	2014-07-21 20:34:00	Helicopter2	0	7.808278	2014-07-21 12:56:10	27.58333	2014-07-05	2014-08-03	17	30	Summer
X34	170	M	544330.8	3280478	2014-07-21 08:27:17	2014-07-21	2014-07-21 06:48:00	2014-07-21 20:34:00	Helicopter2	0	35.01437	2014-07-21 13:27:17	31.11667	2014-07-05	2014-08-03	17	30	Summer
X34	170	M	544307.6	3280449	2014-07-21 08:56:10	2014-07-21	2014-07-21 06:48:00	2014-07-21 20:34:00	Helicopter2	0	36.89583	2014-07-21 13:56:10	28.88333	2014-07-05	2014-08-03	17	30	Summer
X34	170	M	544308.4	3280444	2014-07-21 09:26:10	2014-07-21	2014-07-21 06:48:00	2014-07-21 20:34:00	Helicopter2	0	5.59409	2014-07-21 14:26:10	30	2014-07-05	2014-08-03	17	30	Summer
X34	170	M	544377.3	3280548	2014-07-21 09:56:34	2014-07-21	2014-07-21 06:48:00	2014-07-21 20:34:00	Helicopter2	0	125.3407	2014-07-21 14:56:34	30.4	2014-07-05	2014-08-03	17	30	Summer
X34	170	M	544301.1	3280449	2014-07-21 10:26:34	2014-07-21	2014-07-21 06:48:00	2014-07-21 20:34:00	Helicopter2	0	125.0781	2014-07-21 15:26:34	30	2014-07-05	2014-08-03	17	30	Summer
X34	170	M	544310.8	3280447	2014-07-21 10:56:10	2014-07-21	2014-07-21 06:48:00	2014-07-21 20:34:00	Helicopter2	0	10.06699	2014-07-21 15:56:10	29.6	2014-07-05	2014-08-03	17	30	Summer
X34	170	M	544260.7	3280453	2014-07-21 11:26:10	2014-07-21	2014-07-21 06:48:00	2014-07-21 20:34:00	Helicopter2	0	50.44814	2014-07-21 16:26:10	30	2014-07-05	2014-08-03	17	30	Summer
X34	170	M	544281	3280442	2014-07-21 11:56:10	2014-07-21	2014-07-21 06:48:00	2014-07-21 20:34:00	Helicopter2	0	23.06383	2014-07-21 16:56:10	30	2014-07-05	2014-08-03	17	30	Summer
X34	170	M	544252.5	3280506	2014-07-21 12:26:34	2014-07-21	2014-07-21 06:48:00	2014-07-21 20:34:00	Helicopter2	0	70.61208	2014-07-21 17:26:34	30.4	2014-07-05	2014-08-03	17	30	Summer
X34	170	M	544146.7	3280537	2014-07-21 12:57:39	2014-07-21	2014-07-21 06:48:00	2014-07-21 20:34:00	Helicopter2	0	110.2409	2014-07-21 17:57:39	31.08333	2014-07-05	2014-08-03	17	30	Summer
X34	170	M	544141.8	3280543	2014-07-21 13:26:10	2014-07-21	2014-07-21 06:48:00	2014-07-21 20:34:00	Helicopter2	0	7.356059	2014-07-21 18:26:10	28.51667	2014-07-05	2014-08-03	17	30	Summer
X34	170	M	544142.7	3280543	2014-07-21 13:56:33	2014-07-21	2014-07-21 06:48:00	2014-07-21 20:34:00	Helicopter2	0	0.8710447	2014-07-21 18:56:33	30.38333	2014-07-05	2014-08-03	17	30	Summer
X34	170	M	544168.3	3280576	2014-07-21 14:26:10	2014-07-21	2014-07-21 06:48:00	2014-07-21 20:34:00	Helicopter2	0	42.04473	2014-07-21 19:26:10	29.61667	2014-07-05	2014-08-03	17	30	Summer
X34	170	M	544132.1	3280549	2014-07-21 14:56:16	2014-07-21	2014-07-21 06:48:00	2014-07-21 20:34:00	Helicopter2	0	45.12482	2014-07-21 19:56:16	30.1	2014-07-05	2014-08-03	17	30	Summer
X34	170	M	544124.7	3280582	2014-07-21 15:26:10	2014-07-21	2014-07-21 06:48:00	2014-07-21 20:34:00	Helicopter2	0	34.02477	2014-07-21 20:26:10	29.9	2014-07-05	2014-08-03	17	30	Summer
X34	170	M	544121.6	3280567	2014-07-21 15:56:10	2014-07-21	2014-07-21 06:48:00	2014-07-21 20:34:00	Helicopter2	0	15.94661	2014-07-21 20:56:10	30	2014-07-05	2014-08-03	17	30	Summer
X34	170	M	544101.4	3280567	2014-07-21 16:26:10	2014-07-21	2014-07-21 06:48:00	2014-07-21 20:34:00	Helicopter2	0	20.13077	2014-07-21 21:26:10	30	2014-07-05	2014-08-03	17	30	Summer
X34	170	M	544078	3280563	2014-07-21 16:56:10	2014-07-21	2014-07-21 06:48:00	2014-07-21 20:34:00	Helicopter2	0	23.72244	2014-07-21 21:56:10	30	2014-07-05	2014-08-03	17	30	Summer
X34	170	M	544132	3280583	2014-07-21 17:26:34	2014-07-21	2014-07-21 06:48:00	2014-07-21 20:34:00	Helicopter2	0	57.38036	2014-07-21 22:26:34	30.4	2014-07-05	2014-08-03	17	30	Summer
X34	170	M	544071.6	3280556	2014-07-21 17:56:25	2014-07-21	2014-07-21 06:48:00	2014-07-21 20:34:00	Helicopter2	0	66.12134	2014-07-21 22:56:25	29.85	2014-07-05	2014-08-03	17	30	Summer
X34	170	M	544099.2	3280528	2014-07-21 18:26:17	2014-07-21	2014-07-21 06:48:00	2014-07-21 20:34:00	Helicopter2	0	39.02378	2014-07-21 23:26:17	29.86667	2014-07-05	2014-08-03	17	30	Summer
X34	170	M	544097.1	3280449	2014-07-21 18:56:33	2014-07-21	2014-07-21 06:48:00	2014-07-21 20:34:00	Helicopter2	0	79.48398	2014-07-21 23:56:33	30.26667	2014-07-05	2014-08-03	17	30	Summer
X34	170	M	544101	3280453	2014-07-21 19:26:23	2014-07-21	2014-07-21 06:48:00	2014-07-21 20:34:00	Helicopter2	0	6.115876	2014-07-22 00:26:23	29.83333	2014-07-05	2014-08-03	17	30	Summer
X34	170	M	544110.1	3280396	2014-07-21 19:56:10	2014-07-21	2014-07-21 06:48:00	2014-07-21 20:34:00	Helicopter2	0	57.97401	2014-07-22 00:56:10	29.78333	2014-07-05	2014-08-03	17	30	Summer
X34	170	M	544155.8	3280267	2014-07-21 20:26:10	2014-07-21	2014-07-21 06:48:00	2014-07-21 20:34:00	Helicopter2	0	136.981	2014-07-22 01:26:10	30	2014-07-05	2014-08-03	17	30	Summer
X34	170	M	543979.3	3279814	2014-07-21 20:56:10	2014-07-21	2014-07-21 06:48:00	2014-07-21 20:34:00	Helicopter2	0	486.2766	2014-07-22 01:56:10	30	2014-07-05	2014-08-03	17	30	Summer
X34	170	M	544286.8	3279764	2014-07-21 21:26:10	2014-07-21	2014-07-21 06:48:00	2014-07-21 20:34:00	Helicopter2	0	311.468	2014-07-22 02:26:10	30	2014-07-05	2014-08-03	17	30	Summer
X34	170	M	544272.9	3279807	2014-07-21 21:56:34	2014-07-21	2014-07-21 06:48:00	2014-07-21 20:34:00	Helicopter2	0	44.60836	2014-07-22 02:56:34	30.4	2014-07-05	2014-08-03	17	30	Summer
X34	170	M	544317.4	3279801	2014-07-21 22:26:10	2014-07-21	2014-07-21 06:48:00	2014-07-21 20:34:00	Helicopter2	0	44.77034	2014-07-22 03:26:10	29.6	2014-07-05	2014-08-03	17	30	Summer
X34	170	M	544261.8	3279790	2014-07-21 22:56:10	2014-07-21	2014-07-21 06:48:00	2014-07-21 20:34:00	Helicopter2	0	56.74613	2014-07-22 03:56:10	30	2014-07-05	2014-08-03	17	30	Summer
X34	170	M	544158.2	3279674	2014-07-21 23:26:11	2014-07-21	2014-07-21 06:48:00	2014-07-21 20:34:00	Helicopter2	0	155.4249	2014-07-22 04:26:11	30.01667	2014-07-05	2014-08-03	17	30	Summer
X34	170	M	544064.6	3279662	2014-07-21 23:56:33	2014-07-21	2014-07-21 06:48:00	2014-07-21 20:34:00	Helicopter2	0	94.35815	2014-07-22 04:56:33	30.36667	2014-07-05	2014-08-03	17	30	Summer
X34	170	M	544079	3279690	2014-07-22 00:26:11	2014-07-22	2014-07-22 06:48:00	2014-07-22 20:33:00	Helicopter2	0	32.06308	2014-07-22 05:26:11	29.63333	2014-07-05	2014-08-03	18	30	Summer
X34	170	M	544114.1	3279587	2014-07-22 00:56:11	2014-07-22	2014-07-22 06:48:00	2014-07-22 20:33:00	Helicopter2	0	109.0335	2014-07-22 05:56:11	30	2014-07-05	2014-08-03	18	30	Summer
X34	170	M	544048.3	3279517	2014-07-22 01:26:18	2014-07-22	2014-07-22 06:48:00	2014-07-22 20:33:00	Helicopter2	0	96.38397	2014-07-22 06:26:18	30.11667	2014-07-05	2014-08-03	18	30	Summer
X34	170	M	544255.8	3279457	2014-07-22 01:56:10	2014-07-22	2014-07-22 06:48:00	2014-07-22 20:33:00	Helicopter2	0	215.8512	2014-07-22 06:56:10	29.86667	2014-07-05	2014-08-03	18	30	Summer
X34	170	M	544323.1	3279569	2014-07-22 02:26:33	2014-07-22	2014-07-22 06:48:00	2014-07-22 20:33:00	Helicopter2	0	129.8782	2014-07-22 07:26:33	30.38333	2014-07-05	2014-08-03	18	30	Summer
X34	170	M	544335.8	3279614	2014-07-22 02:56:10	2014-07-22	2014-07-22 06:48:00	2014-07-22 20:33:00	Helicopter2	0	47.00549	2014-07-22 07:56:10	29.61667	2014-07-05	2014-08-03	18	30	Summer
X34	170	M	544339.1	3279609	2014-07-22 03:26:12	2014-07-22	2014-07-22 06:48:00	2014-07-22 20:33:00	Helicopter2	0	5.553476	2014-07-22 08:26:12	30.03333	2014-07-05	2014-08-03	18	30	Summer
X34	170	M	544298.6	3279652	2014-07-22 03:56:09	2014-07-22	2014-07-22 06:48:00	2014-07-22 20:33:00	Helicopter2	0	59.14636	2014-07-22 08:56:09	29.95	2014-07-05	2014-08-03	18	30	Summer
X34	170	M	544371.1	3279680	2014-07-22 04:26:34	2014-07-22	2014-07-22 06:48:00	2014-07-22 20:33:00	Helicopter2	0	77.38696	2014-07-22 09:26:34	30.41667	2014-07-05	2014-08-03	18	30	Summer
X34	170	M	544399	3279748	2014-07-22 04:56:09	2014-07-22	2014-07-22 06:48:00	2014-07-22 20:33:00	Helicopter2	0	73.94125	2014-07-22 09:56:09	29.58333	2014-07-05	2014-08-03	18	30	Summer
X34	170	M	544379.9	3279897	2014-07-22 05:26:34	2014-07-22	2014-07-22 06:48:00	2014-07-22 20:33:00	Helicopter2	0	150.7246	2014-07-22 10:26:34	30.41667	2014-07-05	2014-08-03	18	30	Summer
X34	170	M	544348.1	3280175	2014-07-22 05:56:10	2014-07-22	2014-07-22 06:48:00	2014-07-22 20:33:00	Helicopter2	0	279.5873	2014-07-22 10:56:10	29.6	2014-07-05	2014-08-03	18	30	Summer
X34	170	M	544324.3	3280271	2014-07-22 06:26:10	2014-07-22	2014-07-22 06:48:00	2014-07-22 20:33:00	Helicopter2	0	98.88191	2014-07-22 11:26:10	30	2014-07-05	2014-08-03	18	30	Summer
X34	170	M	544306.9	3280404	2014-07-22 06:57:21	2014-07-22	2014-07-22 06:48:00	2014-07-22 20:33:00	Helicopter2	0	134.0403	2014-07-22 11:57:21	31.18333	2014-07-05	2014-08-03	18	30	Summer
X34	170	M	544353.7	3280412	2014-07-22 07:27:06	2014-07-22	2014-07-22 06:48:00	2014-07-22 20:33:00	Helicopter2	0	47.41085	2014-07-22 12:27:06	29.75	2014-07-05	2014-08-03	18	30	Summer
X34	170	M	544353.7	3280415	2014-07-22 07:56:11	2014-07-22	2014-07-22 06:48:00	2014-07-22 20:33:00	Helicopter2	0	3.767369	2014-07-22 12:56:11	29.08333	2014-07-05	2014-08-03	18	30	Summer
X34	170	M	544362.4	3280436	2014-07-22 08:26:29	2014-07-22	2014-07-22 06:48:00	2014-07-22 20:33:00	Helicopter2	0	22.10743	2014-07-22 13:26:29	30.3	2014-07-05	2014-08-03	18	30	Summer
X34	170	M	544366.5	3280419	2014-07-22 08:56:35	2014-07-22	2014-07-22 06:48:00	2014-07-22 20:33:00	Helicopter2	0	17.1106	2014-07-22 13:56:35	30.1	2014-07-05	2014-08-03	18	30	Summer
X34	170	M	544361.7	3280419	2014-07-22 09:26:10	2014-07-22	2014-07-22 06:48:00	2014-07-22 20:33:00	Helicopter2	0	4.839192	2014-07-22 14:26:10	29.58333	2014-07-05	2014-08-03	18	30	Summer
X34	170	M	544356	3280425	2014-07-22 09:56:10	2014-07-22	2014-07-22 06:48:00	2014-07-22 20:33:00	Helicopter2	0	8.533069	2014-07-22 14:56:10	30	2014-07-05	2014-08-03	18	30	Summer
X34	170	M	544397	3280471	2014-07-22 10:26:34	2014-07-22	2014-07-22 06:48:00	2014-07-22 20:33:00	Helicopter2	0	61.20261	2014-07-22 15:26:34	30.4	2014-07-05	2014-08-03	18	30	Summer
X34	170	M	544398.6	3280471	2014-07-22 10:56:10	2014-07-22	2014-07-22 06:48:00	2014-07-22 20:33:00	Helicopter2	0	1.548534	2014-07-22 15:56:10	29.6	2014-07-05	2014-08-03	18	30	Summer
X34	170	M	544372.9	3280459	2014-07-22 11:26:17	2014-07-22	2014-07-22 06:48:00	2014-07-22 20:33:00	Helicopter2	0	28.4367	2014-07-22 16:26:17	30.11667	2014-07-05	2014-08-03	18	30	Summer
X34	170	M	544364	3280442	2014-07-22 11:56:29	2014-07-22	2014-07-22 06:48:00	2014-07-22 20:33:00	Helicopter2	0	18.85556	2014-07-22 16:56:29	30.2	2014-07-05	2014-08-03	18	30	Summer
X34	170	M	544332.6	3280437	2014-07-22 12:26:11	2014-07-22	2014-07-22 06:48:00	2014-07-22 20:33:00	Helicopter2	0	31.78107	2014-07-22 17:26:11	29.7	2014-07-05	2014-08-03	18	30	Summer
X34	170	M	544336.5	3280465	2014-07-22 12:56:10	2014-07-22	2014-07-22 06:48:00	2014-07-22 20:33:00	Helicopter2	0	27.9979	2014-07-22 17:56:10	29.98333	2014-07-05	2014-08-03	18	30	Summer
X34	170	M	544289.3	3280552	2014-07-22 13:26:10	2014-07-22	2014-07-22 06:48:00	2014-07-22 20:33:00	Helicopter2	0	98.59826	2014-07-22 18:26:10	30	2014-07-05	2014-08-03	18	30	Summer
X34	170	M	544266	3280553	2014-07-22 13:56:33	2014-07-22	2014-07-22 06:48:00	2014-07-22 20:33:00	Helicopter2	0	23.34147	2014-07-22 18:56:33	30.38333	2014-07-05	2014-08-03	18	30	Summer
X34	170	M	544309.5	3280582	2014-07-22 14:26:10	2014-07-22	2014-07-22 06:48:00	2014-07-22 20:33:00	Helicopter2	0	52.65034	2014-07-22 19:26:10	29.61667	2014-07-05	2014-08-03	18	30	Summer
X34	170	M	544255.4	3280568	2014-07-22 14:56:52	2014-07-22	2014-07-22 06:48:00	2014-07-22 20:33:00	Helicopter2	0	55.84624	2014-07-22 19:56:52	30.7	2014-07-05	2014-08-03	18	30	Summer
X34	170	M	544238.1	3280475	2014-07-22 15:26:10	2014-07-22	2014-07-22 06:48:00	2014-07-22 20:33:00	Helicopter2	0	94.96402	2014-07-22 20:26:10	29.3	2014-07-05	2014-08-03	18	30	Summer
X34	170	M	544234	3280470	2014-07-22 15:56:17	2014-07-22	2014-07-22 06:48:00	2014-07-22 20:33:00	Helicopter2	0	6.096089	2014-07-22 20:56:17	30.11667	2014-07-05	2014-08-03	18	30	Summer
X34	170	M	544247.8	3280457	2014-07-22 16:26:35	2014-07-22	2014-07-22 06:48:00	2014-07-22 20:33:00	Helicopter2	0	19.51196	2014-07-22 21:26:35	30.3	2014-07-05	2014-08-03	18	30	Summer
X34	170	M	544209.9	3280453	2014-07-22 17:26:34	2014-07-22	2014-07-22 06:48:00	2014-07-22 20:33:00	Helicopter2	0	38.12573	2014-07-22 22:26:34	59.98333	2014-07-05	2014-08-03	18	30	Summer
X34	170	M	544183.3	3280456	2014-07-22 17:56:10	2014-07-22	2014-07-22 06:48:00	2014-07-22 20:33:00	Helicopter2	0	26.88078	2014-07-22 22:56:10	29.6	2014-07-05	2014-08-03	18	30	Summer
X34	170	M	544194.6	3280452	2014-07-22 18:26:33	2014-07-22	2014-07-22 06:48:00	2014-07-22 20:33:00	Helicopter2	0	12.24269	2014-07-22 23:26:33	30.38333	2014-07-05	2014-08-03	18	30	Summer
X34	170	M	544115.4	3280490	2014-07-22 18:56:17	2014-07-22	2014-07-22 06:48:00	2014-07-22 20:33:00	Helicopter2	0	88.07046	2014-07-22 23:56:17	29.73333	2014-07-05	2014-08-03	18	30	Summer
X34	170	M	544124.4	3280454	2014-07-22 19:26:13	2014-07-22	2014-07-22 06:48:00	2014-07-22 20:33:00	Helicopter2	0	37.09607	2014-07-23 00:26:13	29.93333	2014-07-05	2014-08-03	18	30	Summer
X34	170	M	544001.5	3280538	2014-07-22 19:56:10	2014-07-22	2014-07-22 06:48:00	2014-07-22 20:33:00	Helicopter2	0	148.6306	2014-07-23 00:56:10	29.95	2014-07-05	2014-08-03	18	30	Summer
X34	170	M	543936.9	3280567	2014-07-22 20:26:13	2014-07-22	2014-07-22 06:48:00	2014-07-22 20:33:00	Helicopter2	0	70.92252	2014-07-23 01:26:13	30.05	2014-07-05	2014-08-03	18	30	Summer
X34	170	M	544028.4	3280462	2014-07-22 20:56:10	2014-07-22	2014-07-22 06:48:00	2014-07-22 20:33:00	Helicopter2	0	139.1938	2014-07-23 01:56:10	29.95	2014-07-05	2014-08-03	18	30	Summer
X34	170	M	544156.7	3280434	2014-07-22 21:26:35	2014-07-22	2014-07-22 06:48:00	2014-07-22 20:33:00	Helicopter2	0	131.3861	2014-07-23 02:26:35	30.41667	2014-07-05	2014-08-03	18	30	Summer
X34	170	M	544150.3	3280446	2014-07-22 21:56:12	2014-07-22	2014-07-22 06:48:00	2014-07-22 20:33:00	Helicopter2	0	13.56505	2014-07-23 02:56:12	29.61667	2014-07-05	2014-08-03	18	30	Summer
X34	170	M	544157.6	3280438	2014-07-22 22:26:11	2014-07-22	2014-07-22 06:48:00	2014-07-22 20:33:00	Helicopter2	0	11.03413	2014-07-23 03:26:11	29.98333	2014-07-05	2014-08-03	18	30	Summer
X34	170	M	544160.8	3280433	2014-07-22 22:56:13	2014-07-22	2014-07-22 06:48:00	2014-07-22 20:33:00	Helicopter2	0	5.644349	2014-07-23 03:56:13	30.03333	2014-07-05	2014-08-03	18	30	Summer
X34	170	M	544168.1	3280429	2014-07-22 23:26:35	2014-07-22	2014-07-22 06:48:00	2014-07-22 20:33:00	Helicopter2	0	8.563221	2014-07-23 04:26:35	30.36667	2014-07-05	2014-08-03	18	30	Summer
X34	170	M	544166.4	3280437	2014-07-22 23:56:33	2014-07-22	2014-07-22 06:48:00	2014-07-22 20:33:00	Helicopter2	0	8.471679	2014-07-23 04:56:33	29.96667	2014-07-05	2014-08-03	18	30	Summer
X34	170	M	544214.3	3280363	2014-07-23 00:26:10	2014-07-23	2014-07-23 06:49:00	2014-07-23 20:33:00	Helicopter2	0	87.91858	2014-07-23 05:26:10	29.61667	2014-07-05	2014-08-03	19	30	Summer
X34	170	M	544125.4	3280391	2014-07-23 00:56:11	2014-07-23	2014-07-23 06:49:00	2014-07-23 20:33:00	Helicopter2	0	93.24169	2014-07-23 05:56:11	30.01667	2014-07-05	2014-08-03	19	30	Summer
X34	170	M	544169.7	3280434	2014-07-23 01:26:23	2014-07-23	2014-07-23 06:49:00	2014-07-23 20:33:00	Helicopter2	0	61.51341	2014-07-23 06:26:23	30.2	2014-07-05	2014-08-03	19	30	Summer
X34	170	M	544165.6	3280440	2014-07-23 01:56:10	2014-07-23	2014-07-23 06:49:00	2014-07-23 20:33:00	Helicopter2	0	6.871526	2014-07-23 06:56:10	29.78333	2014-07-05	2014-08-03	19	30	Summer
X34	170	M	544160.8	3280435	2014-07-23 02:26:34	2014-07-23	2014-07-23 06:49:00	2014-07-23 20:33:00	Helicopter2	0	6.713838	2014-07-23 07:26:34	30.4	2014-07-05	2014-08-03	19	30	Summer
X34	170	M	544161.5	3280451	2014-07-23 02:56:11	2014-07-23	2014-07-23 06:49:00	2014-07-23 20:33:00	Helicopter2	0	15.75334	2014-07-23 07:56:11	29.61667	2014-07-05	2014-08-03	19	30	Summer
X34	170	M	544169.7	3280428	2014-07-23 03:26:34	2014-07-23	2014-07-23 06:49:00	2014-07-23 20:33:00	Helicopter2	0	24.5438	2014-07-23 08:26:34	30.38333	2014-07-05	2014-08-03	19	30	Summer
X34	170	M	544122.1	3280442	2014-07-23 03:56:11	2014-07-23	2014-07-23 06:49:00	2014-07-23 20:33:00	Helicopter2	0	49.87877	2014-07-23 08:56:11	29.61667	2014-07-05	2014-08-03	19	30	Summer
X34	170	M	544062	3280518	2014-07-23 04:26:34	2014-07-23	2014-07-23 06:49:00	2014-07-23 20:33:00	Helicopter2	0	96.40199	2014-07-23 09:26:34	30.38333	2014-07-05	2014-08-03	19	30	Summer
X34	170	M	544014.7	3280481	2014-07-23 04:56:34	2014-07-23	2014-07-23 06:49:00	2014-07-23 20:33:00	Helicopter2	0	59.62411	2014-07-23 09:56:34	30	2014-07-05	2014-08-03	19	30	Summer
X34	170	M	543975	3280514	2014-07-23 05:26:11	2014-07-23	2014-07-23 06:49:00	2014-07-23 20:33:00	Helicopter2	0	51.125	2014-07-23 10:26:11	29.61667	2014-07-05	2014-08-03	19	30	Summer
X34	170	M	543938	3280674	2014-07-23 05:56:17	2014-07-23	2014-07-23 06:49:00	2014-07-23 20:33:00	Helicopter2	0	164.7154	2014-07-23 10:56:17	30.1	2014-07-05	2014-08-03	19	30	Summer
X34	170	M	543873.5	3280695	2014-07-23 06:26:23	2014-07-23	2014-07-23 06:49:00	2014-07-23 20:33:00	Helicopter2	0	67.84203	2014-07-23 11:26:23	30.1	2014-07-05	2014-08-03	19	30	Summer
X34	170	M	543844.4	3280902	2014-07-23 06:56:23	2014-07-23	2014-07-23 06:49:00	2014-07-23 20:33:00	Helicopter2	0	208.7942	2014-07-23 11:56:23	30	2014-07-05	2014-08-03	19	30	Summer
X34	170	M	543850	3280905	2014-07-23 07:26:59	2014-07-23	2014-07-23 06:49:00	2014-07-23 20:33:00	Helicopter2	0	6.259536	2014-07-23 12:26:59	30.6	2014-07-05	2014-08-03	19	30	Summer
X34	170	M	543852.4	3280906	2014-07-23 07:56:35	2014-07-23	2014-07-23 06:49:00	2014-07-23 20:33:00	Helicopter2	0	2.576763	2014-07-23 12:56:35	29.6	2014-07-05	2014-08-03	19	30	Summer
X34	170	M	543852.5	3280878	2014-07-23 08:26:11	2014-07-23	2014-07-23 06:49:00	2014-07-23 20:33:00	Helicopter2	0	27.70124	2014-07-23 13:26:11	29.6	2014-07-05	2014-08-03	19	30	Summer
X34	170	M	543845.2	3280907	2014-07-23 08:56:34	2014-07-23	2014-07-23 06:49:00	2014-07-23 20:33:00	Helicopter2	0	30.46233	2014-07-23 13:56:34	30.38333	2014-07-05	2014-08-03	19	30	Summer
X34	170	M	543852.5	3280894	2014-07-23 09:26:11	2014-07-23	2014-07-23 06:49:00	2014-07-23 20:33:00	Helicopter2	0	15.6373	2014-07-23 14:26:11	29.61667	2014-07-05	2014-08-03	19	30	Summer
X34	170	M	543858.1	3280911	2014-07-23 09:56:34	2014-07-23	2014-07-23 06:49:00	2014-07-23 20:33:00	Helicopter2	0	18.41482	2014-07-23 14:56:34	30.38333	2014-07-05	2014-08-03	19	30	Summer
X34	170	M	543837.1	3280905	2014-07-23 10:26:30	2014-07-23	2014-07-23 06:49:00	2014-07-23 20:33:00	Helicopter2	0	21.71965	2014-07-23 15:26:30	29.93333	2014-07-05	2014-08-03	19	30	Summer
X34	170	M	543847.7	3280889	2014-07-23 10:56:10	2014-07-23	2014-07-23 06:49:00	2014-07-23 20:33:00	Helicopter2	0	19.6341	2014-07-23 15:56:10	29.66667	2014-07-05	2014-08-03	19	30	Summer
X34	170	M	543858.9	3280919	2014-07-23 11:26:10	2014-07-23	2014-07-23 06:49:00	2014-07-23 20:33:00	Helicopter2	0	31.6778	2014-07-23 16:26:10	30	2014-07-05	2014-08-03	19	30	Summer
X34	170	M	543907.5	3280858	2014-07-23 11:56:34	2014-07-23	2014-07-23 06:49:00	2014-07-23 20:33:00	Helicopter2	0	77.81771	2014-07-23 16:56:34	30.4	2014-07-05	2014-08-03	19	30	Summer
X34	170	M	543897.1	3280857	2014-07-23 12:26:52	2014-07-23	2014-07-23 06:49:00	2014-07-23 20:33:00	Helicopter2	0	10.48976	2014-07-23 17:26:52	30.3	2014-07-05	2014-08-03	19	30	Summer
X34	170	M	543913.9	3280880	2014-07-23 12:56:10	2014-07-23	2014-07-23 06:49:00	2014-07-23 20:33:00	Helicopter2	0	28.6012	2014-07-23 17:56:10	29.3	2014-07-05	2014-08-03	19	30	Summer
X34	170	M	543905	3280866	2014-07-23 13:26:34	2014-07-23	2014-07-23 06:49:00	2014-07-23 20:33:00	Helicopter2	0	16.46561	2014-07-23 18:26:34	30.4	2014-07-05	2014-08-03	19	30	Summer
X34	170	M	543908.2	3280872	2014-07-23 13:56:34	2014-07-23	2014-07-23 06:49:00	2014-07-23 20:33:00	Helicopter2	0	7.176509	2014-07-23 18:56:34	30	2014-07-05	2014-08-03	19	30	Summer
X34	170	M	543899.4	3280865	2014-07-23 14:26:10	2014-07-23	2014-07-23 06:49:00	2014-07-23 20:33:00	Helicopter2	0	11.44747	2014-07-23 19:26:10	29.6	2014-07-05	2014-08-03	19	30	Summer
X34	170	M	543908.2	3280881	2014-07-23 14:56:17	2014-07-23	2014-07-23 06:49:00	2014-07-23 20:33:00	Helicopter2	0	17.93478	2014-07-23 19:56:17	30.11667	2014-07-05	2014-08-03	19	30	Summer
X34	170	M	543774.6	3280814	2014-07-23 15:26:10	2014-07-23	2014-07-23 06:49:00	2014-07-23 20:33:00	Helicopter2	0	149.4489	2014-07-23 20:26:10	29.88333	2014-07-05	2014-08-03	19	30	Summer
X34	170	M	543771	3280906	2014-07-23 15:56:34	2014-07-23	2014-07-23 06:49:00	2014-07-23 20:33:00	Helicopter2	0	92.46651	2014-07-23 20:56:34	30.4	2014-07-05	2014-08-03	19	30	Summer
X34	170	M	543770.2	3280910	2014-07-23 16:26:17	2014-07-23	2014-07-23 06:49:00	2014-07-23 20:33:00	Helicopter2	0	3.758873	2014-07-23 21:26:17	29.71667	2014-07-05	2014-08-03	19	30	Summer
X34	170	M	543589.7	3281086	2014-07-23 16:57:11	2014-07-23	2014-07-23 06:49:00	2014-07-23 20:33:00	Helicopter2	0	251.8946	2014-07-23 21:57:11	30.9	2014-07-05	2014-08-03	19	30	Summer
X34	170	M	543603.6	3281026	2014-07-23 17:26:35	2014-07-23	2014-07-23 06:49:00	2014-07-23 20:33:00	Helicopter2	0	60.74478	2014-07-23 22:26:35	29.4	2014-07-05	2014-08-03	19	30	Summer
X34	170	M	543528.4	3280848	2014-07-23 17:56:10	2014-07-23	2014-07-23 06:49:00	2014-07-23 20:33:00	Helicopter2	0	193.6572	2014-07-23 22:56:10	29.58333	2014-07-05	2014-08-03	19	30	Summer
X34	170	M	543498	3280827	2014-07-23 18:26:34	2014-07-23	2014-07-23 06:49:00	2014-07-23 20:33:00	Helicopter2	0	37.25449	2014-07-23 23:26:34	30.4	2014-07-05	2014-08-03	19	30	Summer
X34	170	M	543503.5	3280838	2014-07-23 18:56:10	2014-07-23	2014-07-23 06:49:00	2014-07-23 20:33:00	Helicopter2	0	12.42119	2014-07-23 23:56:10	29.6	2014-07-05	2014-08-03	19	30	Summer
X34	170	M	544083.6	3280183	2014-07-23 19:26:17	2014-07-23	2014-07-23 06:49:00	2014-07-23 20:33:00	Helicopter2	0	875.0389	2014-07-24 00:26:17	30.11667	2014-07-05	2014-08-03	19	30	Summer
X34	170	M	544101.3	3280178	2014-07-23 19:56:10	2014-07-23	2014-07-23 06:49:00	2014-07-23 20:33:00	Helicopter2	0	18.31301	2014-07-24 00:56:10	29.88333	2014-07-05	2014-08-03	19	30	Summer
X34	170	M	544307.4	3280065	2014-07-23 20:26:17	2014-07-23	2014-07-23 06:49:00	2014-07-23 20:33:00	Helicopter2	0	234.9466	2014-07-24 01:26:17	30.11667	2014-07-05	2014-08-03	19	30	Summer
X34	170	M	544493.6	3279903	2014-07-23 20:56:17	2014-07-23	2014-07-23 06:49:00	2014-07-23 20:33:00	Helicopter2	0	246.602	2014-07-24 01:56:17	30	2014-07-05	2014-08-03	19	30	Summer
X34	170	M	544190.5	3280058	2014-07-23 21:28:34	2014-07-23	2014-07-23 06:49:00	2014-07-23 20:33:00	Helicopter2	0	340.3278	2014-07-24 02:28:34	32.28333	2014-07-05	2014-08-03	19	30	Summer
X34	170	M	544166.4	3280037	2014-07-23 21:56:18	2014-07-23	2014-07-23 06:49:00	2014-07-23 20:33:00	Helicopter2	0	32.21939	2014-07-24 02:56:18	27.73333	2014-07-05	2014-08-03	19	30	Summer
X34	170	M	544180.9	3280044	2014-07-23 22:26:52	2014-07-23	2014-07-23 06:49:00	2014-07-23 20:33:00	Helicopter2	0	16.3061	2014-07-24 03:26:52	30.56667	2014-07-05	2014-08-03	19	30	Summer
X34	170	M	544177.7	3280030	2014-07-23 22:56:17	2014-07-23	2014-07-23 06:49:00	2014-07-23 20:33:00	Helicopter2	0	15.09999	2014-07-24 03:56:17	29.41667	2014-07-05	2014-08-03	19	30	Summer
X34	170	M	544169.6	3280036	2014-07-23 23:26:22	2014-07-23	2014-07-23 06:49:00	2014-07-23 20:33:00	Helicopter2	0	10.2877	2014-07-24 04:26:22	30.08333	2014-07-05	2014-08-03	19	30	Summer
X34	170	M	544185.8	3280037	2014-07-23 23:56:34	2014-07-23	2014-07-23 06:49:00	2014-07-23 20:33:00	Helicopter2	0	16.18774	2014-07-24 04:56:34	30.2	2014-07-05	2014-08-03	19	30	Summer
X34	170	M	544174.5	3280035	2014-07-24 00:26:25	2014-07-24	2014-07-24 06:49:00	2014-07-24 20:32:00	Helicopter2	0	11.46203	2014-07-24 05:26:25	29.85	2014-07-05	2014-08-03	20	30	Summer
X34	170	M	544228.7	3279986	2014-07-24 00:56:10	2014-07-24	2014-07-24 06:49:00	2014-07-24 20:32:00	Helicopter2	0	72.90691	2014-07-24 05:56:10	29.75	2014-07-05	2014-08-03	20	30	Summer
X34	170	M	544236.8	3279980	2014-07-24 01:26:34	2014-07-24	2014-07-24 06:49:00	2014-07-24 20:32:00	Helicopter2	0	10.36348	2014-07-24 06:26:34	30.4	2014-07-05	2014-08-03	20	30	Summer
X34	170	M	544215	3280005	2014-07-24 01:56:17	2014-07-24	2014-07-24 06:49:00	2014-07-24 20:32:00	Helicopter2	0	33.10296	2014-07-24 06:56:17	29.71667	2014-07-05	2014-08-03	20	30	Summer
X34	170	M	544182.5	3280029	2014-07-24 02:26:59	2014-07-24	2014-07-24 06:49:00	2014-07-24 20:32:00	Helicopter2	0	40.22265	2014-07-24 07:26:59	30.7	2014-07-05	2014-08-03	20	30	Summer
X34	170	M	544179.3	3280046	2014-07-24 02:56:10	2014-07-24	2014-07-24 06:49:00	2014-07-24 20:32:00	Helicopter2	0	17.90516	2014-07-24 07:56:10	29.18333	2014-07-05	2014-08-03	20	30	Summer
X34	170	M	544169.6	3280039	2014-07-24 03:26:40	2014-07-24	2014-07-24 06:49:00	2014-07-24 20:32:00	Helicopter2	0	12.19804	2014-07-24 08:26:40	30.5	2014-07-05	2014-08-03	20	30	Summer
X34	170	M	544169.6	3280039	2014-07-24 03:56:54	2014-07-24	2014-07-24 06:49:00	2014-07-24 20:32:00	Helicopter2	0	0	2014-07-24 08:56:54	30.23333	2014-07-05	2014-08-03	20	30	Summer
X34	170	M	544219	3279973	2014-07-24 04:26:10	2014-07-24	2014-07-24 06:49:00	2014-07-24 20:32:00	Helicopter2	0	82.68901	2014-07-24 09:26:10	29.26667	2014-07-05	2014-08-03	20	30	Summer
X34	170	M	544248.9	3279770	2014-07-24 04:56:17	2014-07-24	2014-07-24 06:49:00	2014-07-24 20:32:00	Helicopter2	0	205.1704	2014-07-24 09:56:17	30.11667	2014-07-05	2014-08-03	20	30	Summer
X34	170	M	544370.9	3279917	2014-07-24 05:26:17	2014-07-24	2014-07-24 06:49:00	2014-07-24 20:32:00	Helicopter2	0	191.2944	2014-07-24 10:26:17	30	2014-07-05	2014-08-03	20	30	Summer
X34	170	M	544327	3280004	2014-07-24 05:56:33	2014-07-24	2014-07-24 06:49:00	2014-07-24 20:32:00	Helicopter2	0	97.87203	2014-07-24 10:56:33	30.26667	2014-07-05	2014-08-03	20	30	Summer
X34	170	M	544282.7	3280386	2014-07-24 06:26:17	2014-07-24	2014-07-24 06:49:00	2014-07-24 20:32:00	Helicopter2	0	384.6632	2014-07-24 11:26:17	29.73333	2014-07-05	2014-08-03	20	30	Summer
X34	170	M	544273.6	3280475	2014-07-24 06:57:35	2014-07-24	2014-07-24 06:49:00	2014-07-24 20:32:00	Helicopter2	0	89.08042	2014-07-24 11:57:35	31.3	2014-07-05	2014-08-03	20	30	Summer
X34	170	M	544252.5	3280486	2014-07-24 07:26:51	2014-07-24	2014-07-24 06:49:00	2014-07-24 20:32:00	Helicopter2	0	23.74575	2014-07-24 12:26:51	29.26667	2014-07-05	2014-08-03	20	30	Summer
X34	170	M	544309	3280484	2014-07-24 07:56:10	2014-07-24	2014-07-24 06:49:00	2014-07-24 20:32:00	Helicopter2	0	56.45249	2014-07-24 12:56:10	29.31667	2014-07-05	2014-08-03	20	30	Summer
X34	170	M	544265.1	3280568	2014-07-24 08:26:36	2014-07-24	2014-07-24 06:49:00	2014-07-24 20:32:00	Helicopter2	0	94.61053	2014-07-24 13:26:36	30.43333	2014-07-05	2014-08-03	20	30	Summer
X34	170	M	544263.6	3280558	2014-07-24 08:56:29	2014-07-24	2014-07-24 06:49:00	2014-07-24 20:32:00	Helicopter2	0	10.311	2014-07-24 13:56:29	29.88333	2014-07-05	2014-08-03	20	30	Summer
X34	170	M	543921.7	3280741	2014-07-24 09:26:11	2014-07-24	2014-07-24 06:49:00	2014-07-24 20:32:00	Helicopter2	0	387.5296	2014-07-24 14:26:11	29.7	2014-07-05	2014-08-03	20	30	Summer
X34	170	M	543921.4	3280812	2014-07-24 09:56:23	2014-07-24	2014-07-24 06:49:00	2014-07-24 20:32:00	Helicopter2	0	71.02598	2014-07-24 14:56:23	30.2	2014-07-05	2014-08-03	20	30	Summer
X34	170	M	543927.9	3280796	2014-07-24 10:26:12	2014-07-24	2014-07-24 06:49:00	2014-07-24 20:32:00	Helicopter2	0	16.87881	2014-07-24 15:26:12	29.81667	2014-07-05	2014-08-03	20	30	Summer
X34	170	M	543904.4	3280831	2014-07-24 10:56:34	2014-07-24	2014-07-24 06:49:00	2014-07-24 20:32:00	Helicopter2	0	42.07159	2014-07-24 15:56:34	30.36667	2014-07-05	2014-08-03	20	30	Summer
X34	170	M	543905.2	3280829	2014-07-24 11:26:23	2014-07-24	2014-07-24 06:49:00	2014-07-24 20:32:00	Helicopter2	0	1.934568	2014-07-24 16:26:23	29.81667	2014-07-05	2014-08-03	20	30	Summer
X34	170	M	543907.4	3280880	2014-07-24 11:56:11	2014-07-24	2014-07-24 06:49:00	2014-07-24 20:32:00	Helicopter2	0	50.80632	2014-07-24 16:56:11	29.8	2014-07-05	2014-08-03	20	30	Summer
X34	170	M	543913.9	3280883	2014-07-24 12:26:11	2014-07-24	2014-07-24 06:49:00	2014-07-24 20:32:00	Helicopter2	0	7.051173	2014-07-24 17:26:11	30	2014-07-05	2014-08-03	20	30	Summer
X34	170	M	543896.2	3280860	2014-07-24 12:56:34	2014-07-24	2014-07-24 06:49:00	2014-07-24 20:32:00	Helicopter2	0	29.12544	2014-07-24 17:56:34	30.38333	2014-07-05	2014-08-03	20	30	Summer
X34	170	M	543915.5	3280864	2014-07-24 13:26:41	2014-07-24	2014-07-24 06:49:00	2014-07-24 20:32:00	Helicopter2	0	19.88198	2014-07-24 18:26:41	30.11667	2014-07-05	2014-08-03	20	30	Summer
X34	170	M	543886.5	3280862	2014-07-24 13:56:17	2014-07-24	2014-07-24 06:49:00	2014-07-24 20:32:00	Helicopter2	0	29.08806	2014-07-24 18:56:17	29.6	2014-07-05	2014-08-03	20	30	Summer
X34	170	M	543893	3280851	2014-07-24 14:26:34	2014-07-24	2014-07-24 06:49:00	2014-07-24 20:32:00	Helicopter2	0	12.83834	2014-07-24 19:26:34	30.28333	2014-07-05	2014-08-03	20	30	Summer
X34	170	M	543999.4	3280680	2014-07-24 14:58:00	2014-07-24	2014-07-24 06:49:00	2014-07-24 20:32:00	Helicopter2	0	201.6594	2014-07-24 19:58:00	31.43333	2014-07-05	2014-08-03	20	30	Summer
X34	170	M	543960.3	3280557	2014-07-24 15:26:16	2014-07-24	2014-07-24 06:49:00	2014-07-24 20:32:00	Helicopter2	0	129.1009	2014-07-24 20:26:16	28.26667	2014-07-05	2014-08-03	20	30	Summer
X34	170	M	544172.8	3280272	2014-07-24 15:56:34	2014-07-24	2014-07-24 06:49:00	2014-07-24 20:32:00	Helicopter2	0	355.0899	2014-07-24 20:56:34	30.3	2014-07-05	2014-08-03	20	30	Summer
X34	170	M	544197	3280267	2014-07-24 16:26:19	2014-07-24	2014-07-24 06:49:00	2014-07-24 20:32:00	Helicopter2	0	24.82245	2014-07-24 21:26:19	29.75	2014-07-05	2014-08-03	20	30	Summer
X34	170	M	544209.8	3280275	2014-07-24 16:56:35	2014-07-24	2014-07-24 06:49:00	2014-07-24 20:32:00	Helicopter2	0	15.32193	2014-07-24 21:56:35	30.26667	2014-07-05	2014-08-03	20	30	Summer
X34	170	M	544238.2	3280250	2014-07-24 17:26:36	2014-07-24	2014-07-24 06:49:00	2014-07-24 20:32:00	Helicopter2	0	38.27852	2014-07-24 22:26:36	30.01667	2014-07-05	2014-08-03	20	30	Summer
X34	170	M	544237.1	3280295	2014-07-24 18:26:17	2014-07-24	2014-07-24 06:49:00	2014-07-24 20:32:00	Helicopter2	0	45.2168	2014-07-24 23:26:17	59.68333	2014-07-05	2014-08-03	20	30	Summer
X34	170	M	544260.6	3280288	2014-07-24 18:56:34	2014-07-24	2014-07-24 06:49:00	2014-07-24 20:32:00	Helicopter2	0	24.28766	2014-07-24 23:56:34	30.28333	2014-07-05	2014-08-03	20	30	Summer
X34	170	M	544249.2	3280305	2014-07-24 19:27:04	2014-07-24	2014-07-24 06:49:00	2014-07-24 20:32:00	Helicopter2	0	20.11164	2014-07-25 00:27:04	30.5	2014-07-05	2014-08-03	20	30	Summer
X34	170	M	544275.8	3280319	2014-07-24 19:57:04	2014-07-24	2014-07-24 06:49:00	2014-07-24 20:32:00	Helicopter2	0	30.00401	2014-07-25 00:57:04	30	2014-07-05	2014-08-03	20	30	Summer
X34	170	M	544148.3	3280129	2014-07-24 20:26:19	2014-07-24	2014-07-24 06:49:00	2014-07-24 20:32:00	Helicopter2	0	228.6112	2014-07-25 01:26:19	29.25	2014-07-05	2014-08-03	20	30	Summer
X34	170	M	544361.6	3280014	2014-07-24 20:56:17	2014-07-24	2014-07-24 06:49:00	2014-07-24 20:32:00	Helicopter2	0	242.6434	2014-07-25 01:56:17	29.96667	2014-07-05	2014-08-03	20	30	Summer
X34	170	M	544177.7	3280037	2014-07-24 21:26:34	2014-07-24	2014-07-24 06:49:00	2014-07-24 20:32:00	Helicopter2	0	185.4467	2014-07-25 02:26:34	30.28333	2014-07-05	2014-08-03	20	30	Summer
X34	170	M	544170.4	3280049	2014-07-24 21:56:29	2014-07-24	2014-07-24 06:49:00	2014-07-24 20:32:00	Helicopter2	0	14.09131	2014-07-25 02:56:29	29.91667	2014-07-05	2014-08-03	20	30	Summer
X34	170	M	544169.6	3280042	2014-07-24 22:26:12	2014-07-24	2014-07-24 06:49:00	2014-07-24 20:32:00	Helicopter2	0	6.583182	2014-07-25 03:26:12	29.71667	2014-07-05	2014-08-03	20	30	Summer
X34	170	M	544168.8	3280040	2014-07-24 22:57:41	2014-07-24	2014-07-24 06:49:00	2014-07-24 20:32:00	Helicopter2	0	2.876302	2014-07-25 03:57:41	31.48333	2014-07-05	2014-08-03	20	30	Summer
X34	170	M	544166.6	3280001	2014-07-24 23:26:11	2014-07-24	2014-07-24 06:49:00	2014-07-24 20:32:00	Helicopter2	0	38.85712	2014-07-25 04:26:11	28.5	2014-07-05	2014-08-03	20	30	Summer
X34	170	M	544240.4	3279888	2014-07-24 23:56:10	2014-07-24	2014-07-24 06:49:00	2014-07-24 20:32:00	Helicopter2	0	135.21	2014-07-25 04:56:10	29.98333	2014-07-05	2014-08-03	20	30	Summer
X34	170	M	544347.3	3279765	2014-07-25 00:26:10	2014-07-25	2014-07-25 06:50:00	2014-07-25 20:31:00	Helicopter2	0	162.5064	2014-07-25 05:26:10	30	2014-07-05	2014-08-03	21	30	Summer
X34	170	M	544349.3	3279684	2014-07-25 00:56:23	2014-07-25	2014-07-25 06:50:00	2014-07-25 20:31:00	Helicopter2	0	81.23663	2014-07-25 05:56:23	30.21667	2014-07-05	2014-08-03	21	30	Summer
X34	170	M	544375.1	3279466	2014-07-25 01:26:17	2014-07-25	2014-07-25 06:50:00	2014-07-25 20:31:00	Helicopter2	0	219.3791	2014-07-25 06:26:17	29.9	2014-07-05	2014-08-03	21	30	Summer
X34	170	M	544435.9	3279211	2014-07-25 01:56:34	2014-07-25	2014-07-25 06:50:00	2014-07-25 20:31:00	Helicopter2	0	262.6182	2014-07-25 06:56:34	30.28333	2014-07-05	2014-08-03	21	30	Summer
X34	170	M	544390.8	3279171	2014-07-25 02:26:10	2014-07-25	2014-07-25 06:50:00	2014-07-25 20:31:00	Helicopter2	0	60.21358	2014-07-25 07:26:10	29.6	2014-07-05	2014-08-03	21	30	Summer
X34	170	M	544394	3279180	2014-07-25 02:56:17	2014-07-25	2014-07-25 06:50:00	2014-07-25 20:31:00	Helicopter2	0	9.840452	2014-07-25 07:56:17	30.11667	2014-07-05	2014-08-03	21	30	Summer
X34	170	M	544345.7	3279157	2014-07-25 03:26:17	2014-07-25	2014-07-25 06:50:00	2014-07-25 20:31:00	Helicopter2	0	53.65262	2014-07-25 08:26:17	30	2014-07-05	2014-08-03	21	30	Summer
X34	170	M	544307.8	3279161	2014-07-25 03:56:16	2014-07-25	2014-07-25 06:50:00	2014-07-25 20:31:00	Helicopter2	0	38.13179	2014-07-25 08:56:16	29.98333	2014-07-05	2014-08-03	21	30	Summer
X34	170	M	544205.9	3279244	2014-07-25 04:26:10	2014-07-25	2014-07-25 06:50:00	2014-07-25 20:31:00	Helicopter2	0	131.2848	2014-07-25 09:26:10	29.9	2014-07-05	2014-08-03	21	30	Summer
X34	170	M	544215	3279586	2014-07-25 04:56:12	2014-07-25	2014-07-25 06:50:00	2014-07-25 20:31:00	Helicopter2	0	341.7711	2014-07-25 09:56:12	30.03333	2014-07-05	2014-08-03	21	30	Summer
X34	170	M	544271.4	3279805	2014-07-25 05:26:10	2014-07-25	2014-07-25 06:50:00	2014-07-25 20:31:00	Helicopter2	0	226.2167	2014-07-25 10:26:10	29.96667	2014-07-05	2014-08-03	21	30	Summer
X34	170	M	544347.4	3279934	2014-07-25 05:56:29	2014-07-25	2014-07-25 06:50:00	2014-07-25 20:31:00	Helicopter2	0	150.2741	2014-07-25 10:56:29	30.31667	2014-07-05	2014-08-03	21	30	Summer
X34	170	M	544341	3280143	2014-07-25 06:26:16	2014-07-25	2014-07-25 06:50:00	2014-07-25 20:31:00	Helicopter2	0	208.7211	2014-07-25 11:26:16	29.78333	2014-07-05	2014-08-03	21	30	Summer
X34	170	M	544295.2	3280300	2014-07-25 06:57:04	2014-07-25	2014-07-25 06:50:00	2014-07-25 20:31:00	Helicopter2	0	163.3868	2014-07-25 11:57:04	30.8	2014-07-05	2014-08-03	21	30	Summer
X34	170	M	544291.2	3280313	2014-07-25 07:26:10	2014-07-25	2014-07-25 06:50:00	2014-07-25 20:31:00	Helicopter2	0	13.55789	2014-07-25 12:26:10	29.1	2014-07-05	2014-08-03	21	30	Summer
X34	170	M	544282.2	3280318	2014-07-25 07:56:31	2014-07-25	2014-07-25 06:50:00	2014-07-25 20:31:00	Helicopter2	0	10.48709	2014-07-25 12:56:31	30.35	2014-07-05	2014-08-03	21	30	Summer
X34	170	M	544291.2	3280310	2014-07-25 08:26:10	2014-07-25	2014-07-25 06:50:00	2014-07-25 20:31:00	Helicopter2	0	12.17978	2014-07-25 13:26:10	29.65	2014-07-05	2014-08-03	21	30	Summer
X34	170	M	544282.3	3280314	2014-07-25 08:56:16	2014-07-25	2014-07-25 06:50:00	2014-07-25 20:31:00	Helicopter2	0	9.625757	2014-07-25 13:56:16	30.1	2014-07-05	2014-08-03	21	30	Summer
X34	170	M	544277.6	3280460	2014-07-25 09:56:34	2014-07-25	2014-07-25 06:50:00	2014-07-25 20:31:00	Helicopter2	0	146.8728	2014-07-25 14:56:34	60.3	2014-07-05	2014-08-03	21	30	Summer
X34	170	M	544289.6	3280486	2014-07-25 10:26:17	2014-07-25	2014-07-25 06:50:00	2014-07-25 20:31:00	Helicopter2	0	28.51151	2014-07-25 15:26:17	29.71667	2014-07-05	2014-08-03	21	30	Summer
X34	170	M	544234.7	3280518	2014-07-25 10:56:34	2014-07-25	2014-07-25 06:50:00	2014-07-25 20:31:00	Helicopter2	0	63.62087	2014-07-25 15:56:34	30.28333	2014-07-05	2014-08-03	21	30	Summer
X34	170	M	544195.1	3280527	2014-07-25 11:26:16	2014-07-25	2014-07-25 06:50:00	2014-07-25 20:31:00	Helicopter2	0	40.63855	2014-07-25 16:26:16	29.7	2014-07-05	2014-08-03	21	30	Summer
X34	170	M	544207.2	3280531	2014-07-25 11:56:12	2014-07-25	2014-07-25 06:50:00	2014-07-25 20:31:00	Helicopter2	0	12.67088	2014-07-25 16:56:12	29.93333	2014-07-05	2014-08-03	21	30	Summer
X34	170	M	544197.4	3280554	2014-07-25 12:26:17	2014-07-25	2014-07-25 06:50:00	2014-07-25 20:31:00	Helicopter2	0	24.99706	2014-07-25 17:26:17	30.08333	2014-07-05	2014-08-03	21	30	Summer
X34	170	M	544158.7	3280552	2014-07-25 12:56:23	2014-07-25	2014-07-25 06:50:00	2014-07-25 20:31:00	Helicopter2	0	38.75887	2014-07-25 17:56:23	30.1	2014-07-05	2014-08-03	21	30	Summer
X34	170	M	544141.7	3280556	2014-07-25 13:26:34	2014-07-25	2014-07-25 06:50:00	2014-07-25 20:31:00	Helicopter2	0	17.3509	2014-07-25 18:26:34	30.18333	2014-07-05	2014-08-03	21	30	Summer
X34	170	M	544167	3280508	2014-07-25 13:56:16	2014-07-25	2014-07-25 06:50:00	2014-07-25 20:31:00	Helicopter2	0	54.23032	2014-07-25 18:56:16	29.7	2014-07-05	2014-08-03	21	30	Summer
X34	170	M	544120.1	3280531	2014-07-25 14:56:17	2014-07-25	2014-07-25 06:50:00	2014-07-25 20:31:00	Helicopter2	0	52.25482	2014-07-25 19:56:17	60.01667	2014-07-05	2014-08-03	21	30	Summer
X34	170	M	544144.2	3280548	2014-07-25 15:26:35	2014-07-25	2014-07-25 06:50:00	2014-07-25 20:31:00	Helicopter2	0	29.86525	2014-07-25 20:26:35	30.3	2014-07-05	2014-08-03	21	30	Summer
X34	170	M	544209.5	3280553	2014-07-25 15:56:12	2014-07-25	2014-07-25 06:50:00	2014-07-25 20:31:00	Helicopter2	0	65.49387	2014-07-25 20:56:12	29.61667	2014-07-05	2014-08-03	21	30	Summer
X34	170	M	544241	3280552	2014-07-25 16:26:33	2014-07-25	2014-07-25 06:50:00	2014-07-25 20:31:00	Helicopter2	0	31.51072	2014-07-25 21:26:33	30.35	2014-07-05	2014-08-03	21	30	Summer
X34	170	M	544237	3280547	2014-07-25 16:56:13	2014-07-25	2014-07-25 06:50:00	2014-07-25 20:31:00	Helicopter2	0	6.115855	2014-07-25 21:56:13	29.66667	2014-07-05	2014-08-03	21	30	Summer
X34	170	M	544219.6	3280455	2014-07-25 17:26:11	2014-07-25	2014-07-25 06:50:00	2014-07-25 20:31:00	Helicopter2	0	94.00275	2014-07-25 22:26:11	29.96667	2014-07-05	2014-08-03	21	30	Summer
X34	170	M	544217.2	3280447	2014-07-25 17:56:33	2014-07-25	2014-07-25 06:50:00	2014-07-25 20:31:00	Helicopter2	0	7.808276	2014-07-25 22:56:33	30.36667	2014-07-05	2014-08-03	21	30	Summer
X34	170	M	544209.1	3280445	2014-07-25 18:26:47	2014-07-25	2014-07-25 06:50:00	2014-07-25 20:31:00	Helicopter2	0	8.226348	2014-07-25 23:26:47	30.23333	2014-07-05	2014-08-03	21	30	Summer
X34	170	M	544288.7	3280313	2014-07-25 18:56:58	2014-07-25	2014-07-25 06:50:00	2014-07-25 20:31:00	Helicopter2	0	154.7011	2014-07-25 23:56:58	30.18333	2014-07-05	2014-08-03	21	30	Summer
X34	170	M	544279.2	3280280	2014-07-25 19:28:23	2014-07-25	2014-07-25 06:50:00	2014-07-25 20:31:00	Helicopter2	0	33.77161	2014-07-26 00:28:23	31.41667	2014-07-05	2014-08-03	21	30	Summer
X34	170	M	544373.4	3280104	2014-07-25 19:56:46	2014-07-25	2014-07-25 06:50:00	2014-07-25 20:31:00	Helicopter2	0	199.6467	2014-07-26 00:56:46	28.38333	2014-07-05	2014-08-03	21	30	Summer
X34	170	M	544292.9	3280069	2014-07-25 20:26:12	2014-07-25	2014-07-25 06:50:00	2014-07-25 20:31:00	Helicopter2	0	87.89839	2014-07-26 01:26:12	29.43333	2014-07-05	2014-08-03	21	30	Summer
X34	170	M	544254.7	3279941	2014-07-25 20:56:23	2014-07-25	2014-07-25 06:50:00	2014-07-25 20:31:00	Helicopter2	0	133.1771	2014-07-26 01:56:23	30.18333	2014-07-05	2014-08-03	21	30	Summer
X34	170	M	544386.6	3279633	2014-07-25 21:26:12	2014-07-25	2014-07-25 06:50:00	2014-07-25 20:31:00	Helicopter2	0	335.0132	2014-07-26 02:26:12	29.81667	2014-07-05	2014-08-03	21	30	Summer
X34	170	M	544371.2	3279661	2014-07-25 21:56:33	2014-07-25	2014-07-25 06:50:00	2014-07-25 20:31:00	Helicopter2	0	31.64222	2014-07-26 02:56:33	30.35	2014-07-05	2014-08-03	21	30	Summer
X34	170	M	544344.5	3279673	2014-07-25 22:26:17	2014-07-25	2014-07-25 06:50:00	2014-07-25 20:31:00	Helicopter2	0	29.22934	2014-07-26 03:26:17	29.73333	2014-07-05	2014-08-03	21	30	Summer
X34	170	M	544310.7	3279643	2014-07-25 22:56:17	2014-07-25	2014-07-25 06:50:00	2014-07-25 20:31:00	Helicopter2	0	44.97658	2014-07-26 03:56:17	30	2014-07-05	2014-08-03	21	30	Summer
X34	170	M	544427.6	3279649	2014-07-25 23:26:33	2014-07-25	2014-07-25 06:50:00	2014-07-25 20:31:00	Helicopter2	0	117.0541	2014-07-26 04:26:33	30.26667	2014-07-05	2014-08-03	21	30	Summer
X34	170	M	544439.8	3279646	2014-07-25 23:56:12	2014-07-25	2014-07-25 06:50:00	2014-07-25 20:31:00	Helicopter2	0	12.63929	2014-07-26 04:56:12	29.65	2014-07-05	2014-08-03	21	30	Summer
X34	170	M	544430	3279655	2014-07-26 00:26:12	2014-07-26	2014-07-26 06:50:00	2014-07-26 20:31:00	Helicopter2	0	13.3516	2014-07-26 05:26:12	30	2014-07-05	2014-08-03	22	30	Summer
X34	170	M	544437.3	3279652	2014-07-26 00:56:29	2014-07-26	2014-07-26 06:50:00	2014-07-26 20:31:00	Helicopter2	0	7.769865	2014-07-26 05:56:29	30.28333	2014-07-05	2014-08-03	22	30	Summer
X34	170	M	544456.7	3279649	2014-07-26 01:26:12	2014-07-26	2014-07-26 06:50:00	2014-07-26 20:31:00	Helicopter2	0	19.5553	2014-07-26 06:26:12	29.71667	2014-07-05	2014-08-03	22	30	Summer
X34	170	M	544516.2	3279699	2014-07-26 01:56:11	2014-07-26	2014-07-26 06:50:00	2014-07-26 20:31:00	Helicopter2	0	77.79891	2014-07-26 06:56:11	29.98333	2014-07-05	2014-08-03	22	30	Summer
X34	170	M	544454.7	3279745	2014-07-26 02:26:23	2014-07-26	2014-07-26 06:50:00	2014-07-26 20:31:00	Helicopter2	0	76.81535	2014-07-26 07:26:23	30.2	2014-07-05	2014-08-03	22	30	Summer
X34	170	M	544454.6	3279749	2014-07-26 02:56:16	2014-07-26	2014-07-26 06:50:00	2014-07-26 20:31:00	Helicopter2	0	3.656561	2014-07-26 07:56:16	29.88333	2014-07-05	2014-08-03	22	30	Summer
X34	170	M	544461.2	3279742	2014-07-26 03:26:30	2014-07-26	2014-07-26 06:50:00	2014-07-26 20:31:00	Helicopter2	0	9.85742	2014-07-26 08:26:30	30.23333	2014-07-05	2014-08-03	22	30	Summer
X34	170	M	544454.7	3279747	2014-07-26 03:56:33	2014-07-26	2014-07-26 06:50:00	2014-07-26 20:31:00	Helicopter2	0	8.529264	2014-07-26 08:56:33	30.05	2014-07-05	2014-08-03	22	30	Summer
X34	170	M	544459.3	3279800	2014-07-26 04:26:17	2014-07-26	2014-07-26 06:50:00	2014-07-26 20:31:00	Helicopter2	0	52.85434	2014-07-26 09:26:17	29.73333	2014-07-05	2014-08-03	22	30	Summer
X34	170	M	544397.7	3279883	2014-07-26 04:56:28	2014-07-26	2014-07-26 06:50:00	2014-07-26 20:31:00	Helicopter2	0	103.2468	2014-07-26 09:56:28	30.18333	2014-07-05	2014-08-03	22	30	Summer
X34	170	M	544392.7	3279926	2014-07-26 05:26:12	2014-07-26	2014-07-26 06:50:00	2014-07-26 20:31:00	Helicopter2	0	43.70428	2014-07-26 10:26:12	29.73333	2014-07-05	2014-08-03	22	30	Summer
X34	170	M	544461.2	3280135	2014-07-26 05:56:12	2014-07-26	2014-07-26 06:50:00	2014-07-26 20:31:00	Helicopter2	0	219.8838	2014-07-26 10:56:12	30	2014-07-05	2014-08-03	22	30	Summer
X34	170	M	544315	3280411	2014-07-26 06:26:41	2014-07-26	2014-07-26 06:50:00	2014-07-26 20:31:00	Helicopter2	0	312.7498	2014-07-26 11:26:41	30.48333	2014-07-05	2014-08-03	22	30	Summer
X34	170	M	544298.8	3280402	2014-07-26 07:26:34	2014-07-26	2014-07-26 06:50:00	2014-07-26 20:31:00	Helicopter2	0	18.59627	2014-07-26 12:26:34	59.88333	2014-07-05	2014-08-03	22	30	Summer
X34	170	M	544350.4	3280402	2014-07-26 07:56:22	2014-07-26	2014-07-26 06:50:00	2014-07-26 20:31:00	Helicopter2	0	51.59348	2014-07-26 12:56:22	29.8	2014-07-05	2014-08-03	22	30	Summer
X34	170	M	544348.8	3280411	2014-07-26 08:26:34	2014-07-26	2014-07-26 06:50:00	2014-07-26 20:31:00	Helicopter2	0	9.326271	2014-07-26 13:26:34	30.2	2014-07-05	2014-08-03	22	30	Summer
X34	170	M	544352.8	3280411	2014-07-26 08:56:12	2014-07-26	2014-07-26 06:50:00	2014-07-26 20:31:00	Helicopter2	0	3.968141	2014-07-26 13:56:12	29.63333	2014-07-05	2014-08-03	22	30	Summer
X34	170	M	544353.7	3280415	2014-07-26 09:26:12	2014-07-26	2014-07-26 06:50:00	2014-07-26 20:31:00	Helicopter2	0	4.734625	2014-07-26 14:26:12	30	2014-07-05	2014-08-03	22	30	Summer
X34	170	M	544331	3280415	2014-07-26 09:56:23	2014-07-26	2014-07-26 06:50:00	2014-07-26 20:31:00	Helicopter2	0	22.64743	2014-07-26 14:56:23	30.18333	2014-07-05	2014-08-03	22	30	Summer
X34	170	M	544320.6	3280412	2014-07-26 10:26:12	2014-07-26	2014-07-26 06:50:00	2014-07-26 20:31:00	Helicopter2	0	11.11086	2014-07-26 15:26:12	29.81667	2014-07-05	2014-08-03	22	30	Summer
X34	170	M	544254.1	3280501	2014-07-26 10:57:05	2014-07-26	2014-07-26 06:50:00	2014-07-26 20:31:00	Helicopter2	0	111.3785	2014-07-26 15:57:05	30.88333	2014-07-05	2014-08-03	22	30	Summer
X34	170	M	544263.6	3280548	2014-07-26 11:26:12	2014-07-26	2014-07-26 06:50:00	2014-07-26 20:31:00	Helicopter2	0	48.07636	2014-07-26 16:26:12	29.11667	2014-07-05	2014-08-03	22	30	Summer
X34	170	M	544334.2	3280440	2014-07-26 11:56:34	2014-07-26	2014-07-26 06:50:00	2014-07-26 20:31:00	Helicopter2	0	128.8218	2014-07-26 16:56:34	30.36667	2014-07-05	2014-08-03	22	30	Summer
X34	170	M	544307.5	3280457	2014-07-26 12:26:34	2014-07-26	2014-07-26 06:50:00	2014-07-26 20:31:00	Helicopter2	0	31.37887	2014-07-26 17:26:34	30	2014-07-05	2014-08-03	22	30	Summer
X34	170	M	544249.7	3280397	2014-07-26 12:56:11	2014-07-26	2014-07-26 06:50:00	2014-07-26 20:31:00	Helicopter2	0	82.90492	2014-07-26 17:56:11	29.61667	2014-07-05	2014-08-03	22	30	Summer
X34	170	M	544310	3280456	2014-07-26 13:26:36	2014-07-26	2014-07-26 06:50:00	2014-07-26 20:31:00	Helicopter2	0	83.92303	2014-07-26 18:26:36	30.41667	2014-07-05	2014-08-03	22	30	Summer
X34	170	M	544315.6	3280453	2014-07-26 13:56:23	2014-07-26	2014-07-26 06:50:00	2014-07-26 20:31:00	Helicopter2	0	6.259741	2014-07-26 18:56:23	29.78333	2014-07-05	2014-08-03	22	30	Summer
X34	170	M	544310.7	3280459	2014-07-26 14:26:23	2014-07-26	2014-07-26 06:50:00	2014-07-26 20:31:00	Helicopter2	0	7.356084	2014-07-26 19:26:23	30	2014-07-05	2014-08-03	22	30	Summer
X34	170	M	544322.9	3280450	2014-07-26 14:56:24	2014-07-26	2014-07-26 06:50:00	2014-07-26 20:31:00	Helicopter2	0	14.67728	2014-07-26 19:56:24	30.01667	2014-07-05	2014-08-03	22	30	Summer
X34	170	M	544383.3	3280461	2014-07-26 15:26:59	2014-07-26	2014-07-26 06:50:00	2014-07-26 20:31:00	Helicopter2	0	61.34267	2014-07-26 20:26:59	30.58333	2014-07-05	2014-08-03	22	30	Summer
X34	170	M	544401	3280471	2014-07-26 15:57:16	2014-07-26	2014-07-26 06:50:00	2014-07-26 20:31:00	Helicopter2	0	20.43554	2014-07-26 20:57:16	30.28333	2014-07-05	2014-08-03	22	30	Summer
X34	170	M	544379.5	3280403	2014-07-26 16:26:13	2014-07-26	2014-07-26 06:50:00	2014-07-26 20:31:00	Helicopter2	0	70.90691	2014-07-26 21:26:13	28.95	2014-07-05	2014-08-03	22	30	Summer
X34	170	M	544416.5	3280425	2014-07-26 16:56:17	2014-07-26	2014-07-26 06:50:00	2014-07-26 20:31:00	Helicopter2	0	42.82342	2014-07-26 21:56:17	30.06667	2014-07-05	2014-08-03	22	30	Summer
X34	170	M	544414.9	3280436	2014-07-26 17:26:34	2014-07-26	2014-07-26 06:50:00	2014-07-26 20:31:00	Helicopter2	0	11.20199	2014-07-26 22:26:34	30.28333	2014-07-05	2014-08-03	22	30	Summer
X34	170	M	544383.7	3280369	2014-07-26 17:56:23	2014-07-26	2014-07-26 06:50:00	2014-07-26 20:31:00	Helicopter2	0	73.54856	2014-07-26 22:56:23	29.81667	2014-07-05	2014-08-03	22	30	Summer
X34	170	M	544354.6	3280366	2014-07-26 18:26:35	2014-07-26	2014-07-26 06:50:00	2014-07-26 20:31:00	Helicopter2	0	29.26463	2014-07-26 23:26:35	30.2	2014-07-05	2014-08-03	22	30	Summer
X34	170	M	544363.6	3280343	2014-07-26 18:56:17	2014-07-26	2014-07-26 06:50:00	2014-07-26 20:31:00	Helicopter2	0	23.88292	2014-07-26 23:56:17	29.7	2014-07-05	2014-08-03	22	30	Summer
X34	170	M	544305.4	3280379	2014-07-26 19:27:04	2014-07-26	2014-07-26 06:50:00	2014-07-26 20:31:00	Helicopter2	0	68.33031	2014-07-27 00:27:04	30.78333	2014-07-05	2014-08-03	22	30	Summer
X34	170	M	544314.2	3280395	2014-07-26 19:56:16	2014-07-26	2014-07-26 06:50:00	2014-07-26 20:31:00	Helicopter2	0	17.93497	2014-07-27 00:56:16	29.2	2014-07-05	2014-08-03	22	30	Summer
X34	170	M	544314.1	3280421	2014-07-26 20:26:34	2014-07-26	2014-07-26 06:50:00	2014-07-26 20:31:00	Helicopter2	0	25.92836	2014-07-27 01:26:34	30.3	2014-07-05	2014-08-03	22	30	Summer
X34	170	M	544317.8	3280082	2014-07-26 20:56:16	2014-07-26	2014-07-26 06:50:00	2014-07-26 20:31:00	Helicopter2	0	338.9609	2014-07-27 01:56:16	29.7	2014-07-05	2014-08-03	22	30	Summer
X34	170	M	544400.2	3279868	2014-07-26 21:26:13	2014-07-26	2014-07-26 06:50:00	2014-07-26 20:31:00	Helicopter2	0	229.166	2014-07-27 02:26:13	29.95	2014-07-05	2014-08-03	22	30	Summer
X34	170	M	544427.3	3279743	2014-07-26 21:56:34	2014-07-26	2014-07-26 06:50:00	2014-07-26 20:31:00	Helicopter2	0	127.4655	2014-07-27 02:56:34	30.35	2014-07-05	2014-08-03	22	30	Summer
X34	170	M	544433.7	3279756	2014-07-26 22:26:13	2014-07-26	2014-07-26 06:50:00	2014-07-26 20:31:00	Helicopter2	0	14.49564	2014-07-27 03:26:13	29.65	2014-07-05	2014-08-03	22	30	Summer
X34	170	M	544432.5	3279658	2014-07-26 22:56:13	2014-07-26	2014-07-26 06:50:00	2014-07-26 20:31:00	Helicopter2	0	97.96532	2014-07-27 03:56:13	30	2014-07-05	2014-08-03	22	30	Summer
X34	170	M	544431.7	3279646	2014-07-26 23:26:23	2014-07-26	2014-07-26 06:50:00	2014-07-26 20:31:00	Helicopter2	0	11.99195	2014-07-27 04:26:23	30.16667	2014-07-05	2014-08-03	22	30	Summer
X34	170	M	544407.6	3279624	2014-07-26 23:56:16	2014-07-26	2014-07-26 06:50:00	2014-07-26 20:31:00	Helicopter2	0	32.81212	2014-07-27 04:56:16	29.88333	2014-07-05	2014-08-03	22	30	Summer
X34	170	M	544390.7	3279618	2014-07-27 00:26:33	2014-07-27	2014-07-27 06:51:00	2014-07-27 20:30:00	Helicopter2	0	18.11659	2014-07-27 05:26:33	30.28333	2014-07-05	2014-08-03	23	30	Summer
X34	170	M	544385.2	3279556	2014-07-27 00:56:12	2014-07-27	2014-07-27 06:51:00	2014-07-27 20:30:00	Helicopter2	0	62.2026	2014-07-27 05:56:12	29.65	2014-07-05	2014-08-03	23	30	Summer
X34	170	M	544562.9	3279724	2014-07-27 01:26:17	2014-07-27	2014-07-27 06:51:00	2014-07-27 20:30:00	Helicopter2	0	244.426	2014-07-27 06:26:17	30.08333	2014-07-05	2014-08-03	23	30	Summer
X34	170	M	544502	3279807	2014-07-27 01:56:23	2014-07-27	2014-07-27 06:51:00	2014-07-27 20:30:00	Helicopter2	0	102.7895	2014-07-27 06:56:23	30.1	2014-07-05	2014-08-03	23	30	Summer
X34	170	M	544477.8	3279807	2014-07-27 02:26:17	2014-07-27	2014-07-27 06:51:00	2014-07-27 20:30:00	Helicopter2	0	24.21352	2014-07-27 07:26:17	29.9	2014-07-05	2014-08-03	23	30	Summer
X34	170	M	544498	3279808	2014-07-27 02:56:34	2014-07-27	2014-07-27 06:51:00	2014-07-27 20:30:00	Helicopter2	0	20.15165	2014-07-27 07:56:34	30.28333	2014-07-05	2014-08-03	23	30	Summer
X34	170	M	544489.9	3279818	2014-07-27 03:26:17	2014-07-27	2014-07-27 06:51:00	2014-07-27 20:30:00	Helicopter2	0	12.97905	2014-07-27 08:26:17	29.71667	2014-07-05	2014-08-03	23	30	Summer
X34	170	M	544379	3279901	2014-07-27 03:56:16	2014-07-27	2014-07-27 06:51:00	2014-07-27 20:30:00	Helicopter2	0	138.2884	2014-07-27 08:56:16	29.98333	2014-07-05	2014-08-03	23	30	Summer
X34	170	M	544382.4	3279883	2014-07-27 04:26:16	2014-07-27	2014-07-27 06:51:00	2014-07-27 20:30:00	Helicopter2	0	18.79476	2014-07-27 09:26:16	30	2014-07-05	2014-08-03	23	30	Summer
X34	170	M	544374.2	3279886	2014-07-27 04:56:33	2014-07-27	2014-07-27 06:51:00	2014-07-27 20:30:00	Helicopter2	0	8.960676	2014-07-27 09:56:33	30.28333	2014-07-05	2014-08-03	23	30	Summer
X34	170	M	544366.1	3279913	2014-07-27 05:26:17	2014-07-27	2014-07-27 06:51:00	2014-07-27 20:30:00	Helicopter2	0	27.88617	2014-07-27 10:26:17	29.73333	2014-07-05	2014-08-03	23	30	Summer
X34	170	M	544287.2	3280085	2014-07-27 05:56:23	2014-07-27	2014-07-27 06:51:00	2014-07-27 20:30:00	Helicopter2	0	189.6225	2014-07-27 10:56:23	30.1	2014-07-05	2014-08-03	23	30	Summer
X34	170	M	544208.6	3279984	2014-07-27 06:26:17	2014-07-27	2014-07-27 06:51:00	2014-07-27 20:30:00	Helicopter2	0	128.752	2014-07-27 11:26:17	29.9	2014-07-05	2014-08-03	23	30	Summer
X34	170	M	544335.2	3280394	2014-07-27 06:57:05	2014-07-27	2014-07-27 06:51:00	2014-07-27 20:30:00	Helicopter2	0	429.5672	2014-07-27 11:57:05	30.8	2014-07-05	2014-08-03	23	30	Summer
X34	170	M	544311.7	3280398	2014-07-27 07:26:34	2014-07-27	2014-07-27 06:51:00	2014-07-27 20:30:00	Helicopter2	0	23.70545	2014-07-27 12:26:34	29.48333	2014-07-05	2014-08-03	23	30	Summer
X34	170	M	544339.1	3280416	2014-07-27 07:57:23	2014-07-27	2014-07-27 06:51:00	2014-07-27 20:30:00	Helicopter2	0	33.13502	2014-07-27 12:57:23	30.81667	2014-07-05	2014-08-03	23	30	Summer
X34	170	M	544329.5	3280413	2014-07-27 08:26:35	2014-07-27	2014-07-27 06:51:00	2014-07-27 20:30:00	Helicopter2	0	10.06701	2014-07-27 13:26:35	29.2	2014-07-05	2014-08-03	23	30	Summer
X34	170	M	544330.2	3280422	2014-07-27 08:56:17	2014-07-27	2014-07-27 06:51:00	2014-07-27 20:30:00	Helicopter2	0	8.346363	2014-07-27 13:56:17	29.7	2014-07-05	2014-08-03	23	30	Summer
X34	170	M	544327	3280424	2014-07-27 09:26:17	2014-07-27	2014-07-27 06:51:00	2014-07-27 20:30:00	Helicopter2	0	4.227809	2014-07-27 14:26:17	30	2014-07-05	2014-08-03	23	30	Summer
X34	170	M	544309.1	3280460	2014-07-27 09:56:17	2014-07-27	2014-07-27 06:51:00	2014-07-27 20:30:00	Helicopter2	0	40.17422	2014-07-27 14:56:17	30	2014-07-05	2014-08-03	23	30	Summer
X34	170	M	544267.7	3280512	2014-07-27 10:26:24	2014-07-27	2014-07-27 06:51:00	2014-07-27 20:30:00	Helicopter2	0	66.10261	2014-07-27 15:26:24	30.11667	2014-07-05	2014-08-03	23	30	Summer
X34	170	M	544332.3	3280514	2014-07-27 10:57:03	2014-07-27	2014-07-27 06:51:00	2014-07-27 20:30:00	Helicopter2	0	64.57862	2014-07-27 15:57:03	30.65	2014-07-05	2014-08-03	23	30	Summer
X34	170	M	544313.7	3280505	2014-07-27 11:26:35	2014-07-27	2014-07-27 06:51:00	2014-07-27 20:30:00	Helicopter2	0	20.73367	2014-07-27 16:26:35	29.53333	2014-07-05	2014-08-03	23	30	Summer
X34	170	M	544313.8	3280496	2014-07-27 11:56:17	2014-07-27	2014-07-27 06:51:00	2014-07-27 20:30:00	Helicopter2	0	8.310373	2014-07-27 16:56:17	29.7	2014-07-05	2014-08-03	23	30	Summer
X34	170	M	544328.1	3280541	2014-07-27 12:27:16	2014-07-27	2014-07-27 06:51:00	2014-07-27 20:30:00	Helicopter2	0	46.63899	2014-07-27 17:27:16	30.98333	2014-07-05	2014-08-03	23	30	Summer
X34	170	M	544334	3280502	2014-07-27 12:56:17	2014-07-27	2014-07-27 06:51:00	2014-07-27 20:30:00	Helicopter2	0	39.19987	2014-07-27 17:56:17	29.01667	2014-07-05	2014-08-03	23	30	Summer
X34	170	M	544354.9	3280499	2014-07-27 13:26:17	2014-07-27	2014-07-27 06:51:00	2014-07-27 20:30:00	Helicopter2	0	21.08789	2014-07-27 18:26:17	30	2014-07-05	2014-08-03	23	30	Summer
X34	170	M	544350.8	3280522	2014-07-27 13:56:34	2014-07-27	2014-07-27 06:51:00	2014-07-27 20:30:00	Helicopter2	0	23.38654	2014-07-27 18:56:34	30.28333	2014-07-05	2014-08-03	23	30	Summer
X34	170	M	544425.9	3280496	2014-07-27 14:26:34	2014-07-27	2014-07-27 06:51:00	2014-07-27 20:30:00	Helicopter2	0	79.61869	2014-07-27 19:26:34	30	2014-07-05	2014-08-03	23	30	Summer
X34	170	M	544272.4	3280558	2014-07-27 14:56:16	2014-07-27	2014-07-27 06:51:00	2014-07-27 20:30:00	Helicopter2	0	165.6364	2014-07-27 19:56:16	29.7	2014-07-05	2014-08-03	23	30	Summer
X34	170	M	544244.4	3280524	2014-07-27 15:28:23	2014-07-27	2014-07-27 06:51:00	2014-07-27 20:30:00	Helicopter2	0	44.24833	2014-07-27 20:28:23	32.11667	2014-07-05	2014-08-03	23	30	Summer
X34	170	M	544230.5	3280549	2014-07-27 15:56:57	2014-07-27	2014-07-27 06:51:00	2014-07-27 20:30:00	Helicopter2	0	28.46814	2014-07-27 20:56:57	28.56667	2014-07-05	2014-08-03	23	30	Summer
X34	170	M	544216.3	3280465	2014-07-27 16:26:34	2014-07-27	2014-07-27 06:51:00	2014-07-27 20:30:00	Helicopter2	0	85.23558	2014-07-27 21:26:34	29.61667	2014-07-05	2014-08-03	23	30	Summer
X34	170	M	544200.2	3280263	2014-07-27 16:56:17	2014-07-27	2014-07-27 06:51:00	2014-07-27 20:30:00	Helicopter2	0	202.0438	2014-07-27 21:56:17	29.71667	2014-07-05	2014-08-03	23	30	Summer
X34	170	M	544180.8	3280263	2014-07-27 17:26:17	2014-07-27	2014-07-27 06:51:00	2014-07-27 20:30:00	Helicopter2	0	19.35703	2014-07-27 22:26:17	30	2014-07-05	2014-08-03	23	30	Summer
X34	170	M	544195.3	3280266	2014-07-27 17:58:04	2014-07-27	2014-07-27 06:51:00	2014-07-27 20:30:00	Helicopter2	0	14.77969	2014-07-27 22:58:04	31.78333	2014-07-05	2014-08-03	23	30	Summer
X34	170	M	544192.1	3280268	2014-07-27 18:26:47	2014-07-27	2014-07-27 06:51:00	2014-07-27 20:30:00	Helicopter2	0	3.708008	2014-07-27 23:26:47	28.71667	2014-07-05	2014-08-03	23	30	Summer
X34	170	M	544266.2	3280293	2014-07-27 19:26:53	2014-07-27	2014-07-27 06:51:00	2014-07-27 20:30:00	Helicopter2	0	78.21703	2014-07-28 00:26:53	60.1	2014-07-05	2014-08-03	23	30	Summer
X34	170	M	544302.6	3280263	2014-07-27 19:56:34	2014-07-27	2014-07-27 06:51:00	2014-07-27 20:30:00	Helicopter2	0	47.38973	2014-07-28 00:56:34	29.68333	2014-07-05	2014-08-03	23	30	Summer
X34	170	M	544295.6	3280191	2014-07-27 20:26:16	2014-07-27	2014-07-27 06:51:00	2014-07-27 20:30:00	Helicopter2	0	72.38808	2014-07-28 01:26:16	29.7	2014-07-05	2014-08-03	23	30	Summer
X34	170	M	544355.3	3279996	2014-07-27 20:56:17	2014-07-27	2014-07-27 06:51:00	2014-07-27 20:30:00	Helicopter2	0	203.6236	2014-07-28 01:56:17	30.01667	2014-07-05	2014-08-03	23	30	Summer
X34	170	M	544223.8	3280001	2014-07-27 21:26:34	2014-07-27	2014-07-27 06:51:00	2014-07-27 20:30:00	Helicopter2	0	131.6508	2014-07-28 02:26:34	30.28333	2014-07-05	2014-08-03	23	30	Summer
X34	170	M	544174.4	3280049	2014-07-27 21:56:16	2014-07-27	2014-07-27 06:51:00	2014-07-27 20:30:00	Helicopter2	0	68.77548	2014-07-28 02:56:16	29.7	2014-07-05	2014-08-03	23	30	Summer
X34	170	M	544173.7	3280025	2014-07-27 22:26:17	2014-07-27	2014-07-27 06:51:00	2014-07-27 20:30:00	Helicopter2	0	24.05712	2014-07-28 03:26:17	30.01667	2014-07-05	2014-08-03	23	30	Summer
X34	170	M	544177.7	3280033	2014-07-27 22:56:16	2014-07-27	2014-07-27 06:51:00	2014-07-27 20:30:00	Helicopter2	0	9.209202	2014-07-28 03:56:16	29.98333	2014-07-05	2014-08-03	23	30	Summer
X34	170	M	544180.1	3280035	2014-07-27 23:26:23	2014-07-27	2014-07-27 06:51:00	2014-07-27 20:30:00	Helicopter2	0	3.066449	2014-07-28 04:26:23	30.11667	2014-07-05	2014-08-03	23	30	Summer
X34	170	M	544289.2	3279989	2014-07-27 23:56:16	2014-07-27	2014-07-27 06:51:00	2014-07-27 20:30:00	Helicopter2	0	118.6329	2014-07-28 04:56:16	29.88333	2014-07-05	2014-08-03	23	30	Summer
X34	170	M	544406	3279813	2014-07-28 00:26:16	2014-07-28	2014-07-28 06:52:00	2014-07-28 20:30:00	Helicopter2	0	210.4647	2014-07-28 05:26:16	30	2014-07-05	2014-08-03	24	30	Summer
X34	170	M	544368.3	3279769	2014-07-28 00:56:34	2014-07-28	2014-07-28 06:52:00	2014-07-28 20:30:00	Helicopter2	0	58.28078	2014-07-28 05:56:34	30.3	2014-07-05	2014-08-03	24	30	Summer
X34	170	M	544388.6	3279735	2014-07-28 01:26:17	2014-07-28	2014-07-28 06:52:00	2014-07-28 20:30:00	Helicopter2	0	39.62349	2014-07-28 06:26:17	29.71667	2014-07-05	2014-08-03	24	30	Summer
X34	170	M	544401.5	3279729	2014-07-28 01:56:35	2014-07-28	2014-07-28 06:52:00	2014-07-28 20:30:00	Helicopter2	0	14.3881	2014-07-28 06:56:35	30.3	2014-07-05	2014-08-03	24	30	Summer
X34	170	M	544377.2	3279743	2014-07-28 02:26:17	2014-07-28	2014-07-28 06:52:00	2014-07-28 20:30:00	Helicopter2	0	28.3319	2014-07-28 07:26:17	29.7	2014-07-05	2014-08-03	24	30	Summer
X34	170	M	544320.4	3279642	2014-07-28 02:56:21	2014-07-28	2014-07-28 06:52:00	2014-07-28 20:30:00	Helicopter2	0	115.7355	2014-07-28 07:56:21	30.06667	2014-07-05	2014-08-03	24	30	Summer
X34	170	M	544346.3	3279408	2014-07-28 03:26:16	2014-07-28	2014-07-28 06:52:00	2014-07-28 20:30:00	Helicopter2	0	235.8993	2014-07-28 08:26:16	29.91667	2014-07-05	2014-08-03	24	30	Summer
X34	170	M	544572.2	3279404	2014-07-28 03:56:34	2014-07-28	2014-07-28 06:52:00	2014-07-28 20:30:00	Helicopter2	0	225.8651	2014-07-28 08:56:34	30.3	2014-07-05	2014-08-03	24	30	Summer
X34	170	M	544739.6	3279496	2014-07-28 04:26:17	2014-07-28	2014-07-28 06:52:00	2014-07-28 20:30:00	Helicopter2	0	191.1179	2014-07-28 09:26:17	29.71667	2014-07-05	2014-08-03	24	30	Summer
X34	170	M	544581.7	3279663	2014-07-28 04:56:16	2014-07-28	2014-07-28 06:52:00	2014-07-28 20:30:00	Helicopter2	0	229.5564	2014-07-28 09:56:16	29.98333	2014-07-05	2014-08-03	24	30	Summer
X34	170	M	544568.7	3279677	2014-07-28 05:26:16	2014-07-28	2014-07-28 06:52:00	2014-07-28 20:30:00	Helicopter2	0	18.97519	2014-07-28 10:26:16	30	2014-07-05	2014-08-03	24	30	Summer
X34	170	M	544509.1	3279663	2014-07-28 05:56:16	2014-07-28	2014-07-28 06:52:00	2014-07-28 20:30:00	Helicopter2	0	61.21049	2014-07-28 10:56:16	30	2014-07-05	2014-08-03	24	30	Summer
X34	170	M	544355.2	3279808	2014-07-28 06:26:34	2014-07-28	2014-07-28 06:52:00	2014-07-28 20:30:00	Helicopter2	0	211.5862	2014-07-28 11:26:34	30.3	2014-07-05	2014-08-03	24	30	Summer
X34	170	M	544332.8	3280380	2014-07-28 06:56:16	2014-07-28	2014-07-28 06:52:00	2014-07-28 20:30:00	Helicopter2	0	572.8828	2014-07-28 11:56:16	29.7	2014-07-05	2014-08-03	24	30	Summer
X34	170	M	544352	3280422	2014-07-28 07:26:29	2014-07-28	2014-07-28 06:52:00	2014-07-28 20:30:00	Helicopter2	0	45.83932	2014-07-28 12:26:29	30.21667	2014-07-05	2014-08-03	24	30	Summer
X34	170	M	544373.1	3280409	2014-07-28 07:56:41	2014-07-28	2014-07-28 06:52:00	2014-07-28 20:30:00	Helicopter2	0	24.68113	2014-07-28 12:56:41	30.2	2014-07-05	2014-08-03	24	30	Summer
X34	170	M	544351.3	3280412	2014-07-28 08:27:03	2014-07-28	2014-07-28 06:52:00	2014-07-28 20:30:00	Helicopter2	0	21.95187	2014-07-28 13:27:03	30.36667	2014-07-05	2014-08-03	24	30	Summer
X34	170	M	544345.6	3280407	2014-07-28 08:57:05	2014-07-28	2014-07-28 06:52:00	2014-07-28 20:30:00	Helicopter2	0	7.296976	2014-07-28 13:57:05	30.03333	2014-07-05	2014-08-03	24	30	Summer
X34	170	M	544347.9	3280420	2014-07-28 09:26:16	2014-07-28	2014-07-28 06:52:00	2014-07-28 20:30:00	Helicopter2	0	13.07913	2014-07-28 14:26:16	29.18333	2014-07-05	2014-08-03	24	30	Summer
X34	170	M	544322.2	3280413	2014-07-28 09:56:17	2014-07-28	2014-07-28 06:52:00	2014-07-28 20:30:00	Helicopter2	0	26.76306	2014-07-28 14:56:17	30.01667	2014-07-05	2014-08-03	24	30	Summer
X34	170	M	544375.4	3280431	2014-07-28 10:26:23	2014-07-28	2014-07-28 06:52:00	2014-07-28 20:30:00	Helicopter2	0	56.31941	2014-07-28 15:26:23	30.1	2014-07-05	2014-08-03	24	30	Summer
X34	170	M	544133	3280541	2014-07-28 10:56:34	2014-07-28	2014-07-28 06:52:00	2014-07-28 20:30:00	Helicopter2	0	266.1231	2014-07-28 15:56:34	30.18333	2014-07-05	2014-08-03	24	30	Summer
X34	170	M	544121.6	3280556	2014-07-28 11:26:16	2014-07-28	2014-07-28 06:52:00	2014-07-28 20:30:00	Helicopter2	0	18.67304	2014-07-28 16:26:16	29.7	2014-07-05	2014-08-03	24	30	Summer
X34	170	M	544141.8	3280533	2014-07-28 11:56:16	2014-07-28	2014-07-28 06:52:00	2014-07-28 20:30:00	Helicopter2	0	30.68474	2014-07-28 16:56:16	30	2014-07-05	2014-08-03	24	30	Summer
X34	170	M	544143.5	3280536	2014-07-28 12:26:35	2014-07-28	2014-07-28 06:52:00	2014-07-28 20:30:00	Helicopter2	0	4.110974	2014-07-28 17:26:35	30.31667	2014-07-05	2014-08-03	24	30	Summer
X34	170	M	544142.7	3280530	2014-07-28 12:56:17	2014-07-28	2014-07-28 06:52:00	2014-07-28 20:30:00	Helicopter2	0	6.583182	2014-07-28 17:56:17	29.7	2014-07-05	2014-08-03	24	30	Summer
X34	170	M	544142.7	3280545	2014-07-28 13:28:17	2014-07-28	2014-07-28 06:52:00	2014-07-28 20:30:00	Helicopter2	0	14.84786	2014-07-28 18:28:17	32	2014-07-05	2014-08-03	24	30	Summer
X34	170	M	544115	3280582	2014-07-28 13:56:16	2014-07-28	2014-07-28 06:52:00	2014-07-28 20:30:00	Helicopter2	0	46.72432	2014-07-28 18:56:16	27.98333	2014-07-05	2014-08-03	24	30	Summer
X34	170	M	544192.7	3280526	2014-07-28 14:26:34	2014-07-28	2014-07-28 06:52:00	2014-07-28 20:30:00	Helicopter2	0	95.72485	2014-07-28 19:26:34	30.3	2014-07-05	2014-08-03	24	30	Summer
X34	170	M	544253.1	3280538	2014-07-28 14:56:34	2014-07-28	2014-07-28 06:52:00	2014-07-28 20:30:00	Helicopter2	0	61.49578	2014-07-28 19:56:34	30	2014-07-05	2014-08-03	24	30	Summer
X34	170	M	544242.7	3280536	2014-07-28 15:26:16	2014-07-28	2014-07-28 06:52:00	2014-07-28 20:30:00	Helicopter2	0	10.62092	2014-07-28 20:26:16	29.7	2014-07-05	2014-08-03	24	30	Summer
X34	170	M	544240.2	3280543	2014-07-28 15:56:18	2014-07-28	2014-07-28 06:52:00	2014-07-28 20:30:00	Helicopter2	0	7.808271	2014-07-28 20:56:18	30.03333	2014-07-05	2014-08-03	24	30	Summer
X34	170	M	544409.9	3280461	2014-07-28 16:26:33	2014-07-28	2014-07-28 06:52:00	2014-07-28 20:30:00	Helicopter2	0	188.66	2014-07-28 21:26:33	30.25	2014-07-05	2014-08-03	24	30	Summer
X34	170	M	544406	3280422	2014-07-28 16:56:59	2014-07-28	2014-07-28 06:52:00	2014-07-28 20:30:00	Helicopter2	0	38.99419	2014-07-28 21:56:59	30.43333	2014-07-05	2014-08-03	24	30	Summer
X34	170	M	544406.9	3280424	2014-07-28 17:26:23	2014-07-28	2014-07-28 06:52:00	2014-07-28 20:30:00	Helicopter2	0	2.075332	2014-07-28 22:26:23	29.4	2014-07-05	2014-08-03	24	30	Summer
X34	170	M	544360.3	3280353	2014-07-28 17:56:33	2014-07-28	2014-07-28 06:52:00	2014-07-28 20:30:00	Helicopter2	0	85.17486	2014-07-28 22:56:33	30.16667	2014-07-05	2014-08-03	24	30	Summer
X34	170	M	544274.3	3280296	2014-07-28 18:26:41	2014-07-28	2014-07-28 06:52:00	2014-07-28 20:30:00	Helicopter2	0	102.9803	2014-07-28 23:26:41	30.13333	2014-07-05	2014-08-03	24	30	Summer
X34	170	M	544166.3	3280277	2014-07-28 19:26:47	2014-07-28	2014-07-28 06:52:00	2014-07-28 20:30:00	Helicopter2	0	109.681	2014-07-29 00:26:47	60.1	2014-07-05	2014-08-03	24	30	Summer
X34	170	M	544169.6	3280032	2014-07-28 20:26:35	2014-07-28	2014-07-28 06:52:00	2014-07-28 20:30:00	Helicopter2	0	244.6692	2014-07-29 01:26:35	59.8	2014-07-05	2014-08-03	24	30	Summer
X34	170	M	544170	3279947	2014-07-28 20:56:34	2014-07-28	2014-07-28 06:52:00	2014-07-28 20:30:00	Helicopter2	0	85.87378	2014-07-29 01:56:34	29.98333	2014-07-05	2014-08-03	24	30	Summer
X34	170	M	544195.6	3279776	2014-07-28 21:26:16	2014-07-28	2014-07-28 06:52:00	2014-07-28 20:30:00	Helicopter2	0	172.6763	2014-07-29 02:26:16	29.7	2014-07-05	2014-08-03	24	30	Summer
X34	170	M	544347.8	3279643	2014-07-28 21:56:16	2014-07-28	2014-07-28 06:52:00	2014-07-28 20:30:00	Helicopter2	0	202.2874	2014-07-29 02:56:16	30	2014-07-05	2014-08-03	24	30	Summer
X34	170	M	544431	3279621	2014-07-28 22:26:33	2014-07-28	2014-07-28 06:52:00	2014-07-28 20:30:00	Helicopter2	0	85.95237	2014-07-29 03:26:33	30.28333	2014-07-05	2014-08-03	24	30	Summer
X34	170	M	544427	3279630	2014-07-28 22:56:16	2014-07-28	2014-07-28 06:52:00	2014-07-28 20:30:00	Helicopter2	0	10.01646	2014-07-29 03:56:16	29.71667	2014-07-05	2014-08-03	24	30	Summer
X34	170	M	544462.4	3279628	2014-07-28 23:26:16	2014-07-28	2014-07-28 06:52:00	2014-07-28 20:30:00	Helicopter2	0	35.47544	2014-07-29 04:26:16	30	2014-07-05	2014-08-03	24	30	Summer
X34	170	M	544445.5	3279623	2014-07-28 23:56:31	2014-07-28	2014-07-28 06:52:00	2014-07-28 20:30:00	Helicopter2	0	17.82142	2014-07-29 04:56:31	30.25	2014-07-05	2014-08-03	24	30	Summer
X34	170	M	544440.6	3279629	2014-07-29 00:26:16	2014-07-29	2014-07-29 06:52:00	2014-07-29 20:29:00	Helicopter2	0	8.13387	2014-07-29 05:26:16	29.75	2014-07-05	2014-08-03	25	30	Summer
X34	170	M	544558.1	3279715	2014-07-29 00:56:16	2014-07-29	2014-07-29 06:52:00	2014-07-29 20:29:00	Helicopter2	0	145.7727	2014-07-29 05:56:16	30	2014-07-05	2014-08-03	25	30	Summer
X34	170	M	544668.7	3279700	2014-07-29 01:26:16	2014-07-29	2014-07-29 06:52:00	2014-07-29 20:29:00	Helicopter2	0	111.6485	2014-07-29 06:26:16	30	2014-07-05	2014-08-03	25	30	Summer
X34	170	M	544493.2	3279795	2014-07-29 01:56:16	2014-07-29	2014-07-29 06:52:00	2014-07-29 20:29:00	Helicopter2	0	199.7159	2014-07-29 06:56:16	30	2014-07-05	2014-08-03	25	30	Summer
X34	170	M	544490.8	3279773	2014-07-29 02:26:31	2014-07-29	2014-07-29 06:52:00	2014-07-29 20:29:00	Helicopter2	0	22.29269	2014-07-29 07:26:31	30.25	2014-07-05	2014-08-03	25	30	Summer
X34	170	M	544485.1	3279808	2014-07-29 02:56:54	2014-07-29	2014-07-29 06:52:00	2014-07-29 20:29:00	Helicopter2	0	35.46151	2014-07-29 07:56:54	30.38333	2014-07-05	2014-08-03	25	30	Summer
X34	170	M	544399.5	3279839	2014-07-29 03:26:16	2014-07-29	2014-07-29 06:52:00	2014-07-29 20:29:00	Helicopter2	0	91.07406	2014-07-29 08:26:16	29.36667	2014-07-05	2014-08-03	25	30	Summer
X34	170	M	544380.7	3279896	2014-07-29 03:56:16	2014-07-29	2014-07-29 06:52:00	2014-07-29 20:29:00	Helicopter2	0	59.27716	2014-07-29 08:56:16	30	2014-07-05	2014-08-03	25	30	Summer
X34	170	M	544196.3	3280012	2014-07-29 04:26:34	2014-07-29	2014-07-29 06:52:00	2014-07-29 20:29:00	Helicopter2	0	218.0856	2014-07-29 09:26:34	30.3	2014-07-05	2014-08-03	25	30	Summer
X34	170	M	544230.3	3279991	2014-07-29 04:56:16	2014-07-29	2014-07-29 06:52:00	2014-07-29 20:29:00	Helicopter2	0	39.94321	2014-07-29 09:56:16	29.7	2014-07-05	2014-08-03	25	30	Summer
X34	170	M	544311.9	3280162	2014-07-29 05:26:30	2014-07-29	2014-07-29 06:52:00	2014-07-29 20:29:00	Helicopter2	0	189.5358	2014-07-29 10:26:30	30.23333	2014-07-05	2014-08-03	25	30	Summer
X34	170	M	544394.7	3280216	2014-07-29 05:56:33	2014-07-29	2014-07-29 06:52:00	2014-07-29 20:29:00	Helicopter2	0	98.85417	2014-07-29 10:56:33	30.05	2014-07-05	2014-08-03	25	30	Summer
X34	170	M	544328.5	3280446	2014-07-29 06:26:53	2014-07-29	2014-07-29 06:52:00	2014-07-29 20:29:00	Helicopter2	0	239.0215	2014-07-29 11:26:53	30.33333	2014-07-05	2014-08-03	25	30	Summer
X34	170	M	544293	3280471	2014-07-29 06:56:35	2014-07-29	2014-07-29 06:52:00	2014-07-29 20:29:00	Helicopter2	0	43.31666	2014-07-29 11:56:35	29.7	2014-07-05	2014-08-03	25	30	Summer
X34	170	M	544300.2	3280483	2014-07-29 07:26:30	2014-07-29	2014-07-29 06:52:00	2014-07-29 20:29:00	Helicopter2	0	14.76139	2014-07-29 12:26:30	29.91667	2014-07-05	2014-08-03	25	30	Summer
X34	170	M	544306.6	3280465	2014-07-29 07:56:34	2014-07-29	2014-07-29 06:52:00	2014-07-29 20:29:00	Helicopter2	0	19.47121	2014-07-29 12:56:34	30.06667	2014-07-05	2014-08-03	25	30	Summer
X34	170	M	544291.3	3280471	2014-07-29 08:26:28	2014-07-29	2014-07-29 06:52:00	2014-07-29 20:29:00	Helicopter2	0	16.58737	2014-07-29 13:26:28	29.9	2014-07-05	2014-08-03	25	30	Summer
X34	170	M	544221.5	3280582	2014-07-29 08:56:34	2014-07-29	2014-07-29 06:52:00	2014-07-29 20:29:00	Helicopter2	0	130.7409	2014-07-29 13:56:34	30.1	2014-07-05	2014-08-03	25	30	Summer
X34	170	M	544127.2	3280555	2014-07-29 09:26:34	2014-07-29	2014-07-29 06:52:00	2014-07-29 20:29:00	Helicopter2	0	98.09895	2014-07-29 14:26:34	30	2014-07-05	2014-08-03	25	30	Summer
X34	170	M	544147.5	3280545	2014-07-29 09:56:33	2014-07-29	2014-07-29 06:52:00	2014-07-29 20:29:00	Helicopter2	0	22.60148	2014-07-29 14:56:33	29.98333	2014-07-05	2014-08-03	25	30	Summer
X34	170	M	544153.9	3280536	2014-07-29 10:26:17	2014-07-29	2014-07-29 06:52:00	2014-07-29 20:29:00	Helicopter2	0	11.28867	2014-07-29 15:26:17	29.73333	2014-07-05	2014-08-03	25	30	Summer
X34	170	M	544134.5	3280538	2014-07-29 10:56:16	2014-07-29	2014-07-29 06:52:00	2014-07-29 20:29:00	Helicopter2	0	19.55377	2014-07-29 15:56:16	29.98333	2014-07-05	2014-08-03	25	30	Summer
X34	170	M	544140.3	3280538	2014-07-29 11:26:34	2014-07-29	2014-07-29 06:52:00	2014-07-29 20:29:00	Helicopter2	0	5.710185	2014-07-29 16:26:34	30.3	2014-07-05	2014-08-03	25	30	Summer
X34	170	M	544141.8	3280537	2014-07-29 11:56:16	2014-07-29	2014-07-29 06:52:00	2014-07-29 20:29:00	Helicopter2	0	1.784294	2014-07-29 16:56:16	29.7	2014-07-05	2014-08-03	25	30	Summer
X34	170	M	544139.4	3280538	2014-07-29 12:26:35	2014-07-29	2014-07-29 06:52:00	2014-07-29 20:29:00	Helicopter2	0	2.576838	2014-07-29 17:26:35	30.31667	2014-07-05	2014-08-03	25	30	Summer
X34	170	M	544137.8	3280539	2014-07-29 12:56:17	2014-07-29	2014-07-29 06:52:00	2014-07-29 20:29:00	Helicopter2	0	1.841854	2014-07-29 17:56:17	29.7	2014-07-05	2014-08-03	25	30	Summer
X34	170	M	544144.2	3280549	2014-07-29 13:27:35	2014-07-29	2014-07-29 06:52:00	2014-07-29 20:29:00	Helicopter2	0	11.93625	2014-07-29 18:27:35	31.3	2014-07-05	2014-08-03	25	30	Summer
X34	170	M	544137.8	3280543	2014-07-29 13:56:28	2014-07-29	2014-07-29 06:52:00	2014-07-29 20:29:00	Helicopter2	0	9.061154	2014-07-29 18:56:28	28.88333	2014-07-05	2014-08-03	25	30	Summer
X34	170	M	544116	3280551	2014-07-29 14:26:17	2014-07-29	2014-07-29 06:52:00	2014-07-29 20:29:00	Helicopter2	0	23.30797	2014-07-29 19:26:17	29.81667	2014-07-05	2014-08-03	25	30	Summer
X34	170	M	544191.9	3280531	2014-07-29 14:56:34	2014-07-29	2014-07-29 06:52:00	2014-07-29 20:29:00	Helicopter2	0	78.44689	2014-07-29 19:56:34	30.28333	2014-07-05	2014-08-03	25	30	Summer
X34	170	M	544172.8	3280653	2014-07-29 15:57:04	2014-07-29	2014-07-29 06:52:00	2014-07-29 20:29:00	Helicopter2	0	123.2938	2014-07-29 20:57:04	60.5	2014-07-05	2014-08-03	25	30	Summer
X34	170	M	544116.9	3280716	2014-07-29 16:26:16	2014-07-29	2014-07-29 06:52:00	2014-07-29 20:29:00	Helicopter2	0	84.59422	2014-07-29 21:26:16	29.2	2014-07-05	2014-08-03	25	30	Summer
X34	170	M	544200.7	3280750	2014-07-29 16:56:16	2014-07-29	2014-07-29 06:52:00	2014-07-29 20:29:00	Helicopter2	0	90.25383	2014-07-29 21:56:16	30	2014-07-05	2014-08-03	25	30	Summer
X34	170	M	544191.1	3280719	2014-07-29 17:26:17	2014-07-29	2014-07-29 06:52:00	2014-07-29 20:29:00	Helicopter2	0	31.9714	2014-07-29 22:26:17	30.01667	2014-07-05	2014-08-03	25	30	Summer
X34	170	M	544203.3	3280709	2014-07-29 17:56:35	2014-07-29	2014-07-29 06:52:00	2014-07-29 20:29:00	Helicopter2	0	15.81999	2014-07-29 22:56:35	30.3	2014-07-05	2014-08-03	25	30	Summer
X34	170	M	544235	3280633	2014-07-29 18:26:18	2014-07-29	2014-07-29 06:52:00	2014-07-29 20:29:00	Helicopter2	0	82.87778	2014-07-29 23:26:18	29.71667	2014-07-05	2014-08-03	25	30	Summer
X34	170	M	544228.6	3280629	2014-07-29 18:56:35	2014-07-29	2014-07-29 06:52:00	2014-07-29 20:29:00	Helicopter2	0	7.444315	2014-07-29 23:56:35	30.28333	2014-07-05	2014-08-03	25	30	Summer
X34	170	M	544294.9	3280597	2014-07-29 19:26:31	2014-07-29	2014-07-29 06:52:00	2014-07-29 20:29:00	Helicopter2	0	73.68281	2014-07-30 00:26:31	29.93333	2014-07-05	2014-08-03	25	30	Summer
X34	170	M	544275.2	3280456	2014-07-29 19:57:01	2014-07-29	2014-07-29 06:52:00	2014-07-29 20:29:00	Helicopter2	0	142.7171	2014-07-30 00:57:01	30.5	2014-07-05	2014-08-03	25	30	Summer
X34	170	M	544313.9	3280459	2014-07-29 20:26:33	2014-07-29	2014-07-29 06:52:00	2014-07-29 20:29:00	Helicopter2	0	38.81239	2014-07-30 01:26:33	29.53333	2014-07-05	2014-08-03	25	30	Summer
X34	170	M	544346.2	3280252	2014-07-29 20:56:15	2014-07-29	2014-07-29 06:52:00	2014-07-29 20:29:00	Helicopter2	0	209.141	2014-07-30 01:56:15	29.7	2014-07-05	2014-08-03	25	30	Summer
X34	170	M	544323.5	3280092	2014-07-29 21:26:18	2014-07-29	2014-07-29 06:52:00	2014-07-29 20:29:00	Helicopter2	0	161.4743	2014-07-30 02:26:18	30.05	2014-07-05	2014-08-03	25	30	Summer
X34	170	M	544379.5	3279999	2014-07-29 21:56:16	2014-07-29	2014-07-29 06:52:00	2014-07-29 20:29:00	Helicopter2	0	108.6355	2014-07-30 02:56:16	29.96667	2014-07-05	2014-08-03	25	30	Summer
X34	170	M	544376.6	3279913	2014-07-29 22:26:23	2014-07-29	2014-07-29 06:52:00	2014-07-29 20:29:00	Helicopter2	0	85.93683	2014-07-30 03:26:23	30.11667	2014-07-05	2014-08-03	25	30	Summer
X34	170	M	544394.5	3279874	2014-07-29 22:56:57	2014-07-29	2014-07-29 06:52:00	2014-07-29 20:29:00	Helicopter2	0	42.67533	2014-07-30 03:56:57	30.56667	2014-07-05	2014-08-03	25	30	Summer
X34	170	M	544397.8	3279853	2014-07-29 23:26:16	2014-07-29	2014-07-29 06:52:00	2014-07-29 20:29:00	Helicopter2	0	21.4034	2014-07-30 04:26:16	29.31667	2014-07-05	2014-08-03	25	30	Summer
X34	170	M	544433	3279726	2014-07-29 23:56:18	2014-07-29	2014-07-29 06:52:00	2014-07-29 20:29:00	Helicopter2	0	132.0528	2014-07-30 04:56:18	30.03333	2014-07-05	2014-08-03	25	30	Summer
X34	170	M	544421.7	3279726	2014-07-30 00:26:34	2014-07-30	2014-07-30 06:53:00	2014-07-30 20:28:00	Helicopter2	0	11.22762	2014-07-30 05:26:34	30.26667	2014-07-05	2014-08-03	26	30	Summer
X34	170	M	544429	3279730	2014-07-30 00:56:18	2014-07-30	2014-07-30 06:53:00	2014-07-30 20:28:00	Helicopter2	0	8.128158	2014-07-30 05:56:18	29.73333	2014-07-05	2014-08-03	26	30	Summer
X34	170	M	544443.5	3279716	2014-07-30 01:26:34	2014-07-30	2014-07-30 06:53:00	2014-07-30 20:28:00	Helicopter2	0	20.06553	2014-07-30 06:26:34	30.26667	2014-07-05	2014-08-03	26	30	Summer
X34	170	M	544434.8	3279689	2014-07-30 01:56:18	2014-07-30	2014-07-30 06:53:00	2014-07-30 20:28:00	Helicopter2	0	28.25466	2014-07-30 06:56:18	29.73333	2014-07-05	2014-08-03	26	30	Summer
X34	170	M	544357.6	3279613	2014-07-30 02:26:23	2014-07-30	2014-07-30 06:53:00	2014-07-30 20:28:00	Helicopter2	0	108.2737	2014-07-30 07:26:23	30.08333	2014-07-05	2014-08-03	26	30	Summer
X34	170	M	544357.5	3279451	2014-07-30 02:56:33	2014-07-30	2014-07-30 06:53:00	2014-07-30 20:28:00	Helicopter2	0	161.5553	2014-07-30 07:56:33	30.16667	2014-07-05	2014-08-03	26	30	Summer
X34	170	M	544442.1	3279475	2014-07-30 03:26:16	2014-07-30	2014-07-30 06:53:00	2014-07-30 20:28:00	Helicopter2	0	87.77302	2014-07-30 08:26:16	29.71667	2014-07-05	2014-08-03	26	30	Summer
X34	170	M	544486.9	3279540	2014-07-30 03:56:16	2014-07-30	2014-07-30 06:53:00	2014-07-30 20:28:00	Helicopter2	0	78.78779	2014-07-30 08:56:16	30	2014-07-05	2014-08-03	26	30	Summer
X34	170	M	544485.4	3279533	2014-07-30 04:26:34	2014-07-30	2014-07-30 06:53:00	2014-07-30 20:28:00	Helicopter2	0	6.610642	2014-07-30 09:26:34	30.3	2014-07-05	2014-08-03	26	30	Summer
X34	170	M	544500	3279517	2014-07-30 04:56:18	2014-07-30	2014-07-30 06:53:00	2014-07-30 20:28:00	Helicopter2	0	21.40938	2014-07-30 09:56:18	29.73333	2014-07-05	2014-08-03	26	30	Summer
X34	170	M	544564.8	3279647	2014-07-30 05:26:34	2014-07-30	2014-07-30 06:53:00	2014-07-30 20:28:00	Helicopter2	0	144.8773	2014-07-30 10:26:34	30.26667	2014-07-05	2014-08-03	26	30	Summer
X34	170	M	544648.1	3279592	2014-07-30 05:56:16	2014-07-30	2014-07-30 06:53:00	2014-07-30 20:28:00	Helicopter2	0	99.83061	2014-07-30 10:56:16	29.7	2014-07-05	2014-08-03	26	30	Summer
X34	170	M	544579.5	3279807	2014-07-30 06:26:16	2014-07-30	2014-07-30 06:53:00	2014-07-30 20:28:00	Helicopter2	0	225.5975	2014-07-30 11:26:16	30	2014-07-05	2014-08-03	26	30	Summer
X34	170	M	544320.1	3280117	2014-07-30 06:56:16	2014-07-30	2014-07-30 06:53:00	2014-07-30 20:28:00	Helicopter2	0	404.2783	2014-07-30 11:56:16	30	2014-07-05	2014-08-03	26	30	Summer
X34	170	M	544346.6	3280362	2014-07-30 07:27:54	2014-07-30	2014-07-30 06:53:00	2014-07-30 20:28:00	Helicopter2	0	246.1965	2014-07-30 12:27:54	31.63333	2014-07-05	2014-08-03	26	30	Summer
X34	170	M	544364.6	3280478	2014-07-30 07:56:34	2014-07-30	2014-07-30 06:53:00	2014-07-30 20:28:00	Helicopter2	0	117.8046	2014-07-30 12:56:34	28.66667	2014-07-05	2014-08-03	26	30	Summer
X34	170	M	544350.4	3280422	2014-07-30 08:26:41	2014-07-30	2014-07-30 06:53:00	2014-07-30 20:28:00	Helicopter2	0	58.1309	2014-07-30 13:26:41	30.11667	2014-07-05	2014-08-03	26	30	Summer
X34	170	M	544362.4	3280423	2014-07-30 08:56:16	2014-07-30	2014-07-30 06:53:00	2014-07-30 20:28:00	Helicopter2	0	12.13041	2014-07-30 13:56:16	29.58333	2014-07-05	2014-08-03	26	30	Summer
X34	170	M	544277.8	3280416	2014-07-30 09:26:23	2014-07-30	2014-07-30 06:53:00	2014-07-30 20:28:00	Helicopter2	0	84.92937	2014-07-30 14:26:23	30.11667	2014-07-05	2014-08-03	26	30	Summer
X34	170	M	544277.1	3280382	2014-07-30 09:56:35	2014-07-30	2014-07-30 06:53:00	2014-07-30 20:28:00	Helicopter2	0	34.13671	2014-07-30 14:56:35	30.2	2014-07-05	2014-08-03	26	30	Summer
X34	170	M	544310	3280452	2014-07-30 10:26:33	2014-07-30	2014-07-30 06:53:00	2014-07-30 20:28:00	Helicopter2	0	77.55753	2014-07-30 15:26:33	29.96667	2014-07-05	2014-08-03	26	30	Summer
X34	170	M	544314.8	3280448	2014-07-30 10:56:19	2014-07-30	2014-07-30 06:53:00	2014-07-30 20:28:00	Helicopter2	0	6.06532	2014-07-30 15:56:19	29.76667	2014-07-05	2014-08-03	26	30	Summer
X34	170	M	544305.9	3280457	2014-07-30 11:26:34	2014-07-30	2014-07-30 06:53:00	2014-07-30 20:28:00	Helicopter2	0	12.1797	2014-07-30 16:26:34	30.25	2014-07-05	2014-08-03	26	30	Summer
X34	170	M	544338.2	3280438	2014-07-30 11:56:19	2014-07-30	2014-07-30 06:53:00	2014-07-30 20:28:00	Helicopter2	0	37.61264	2014-07-30 16:56:19	29.75	2014-07-05	2014-08-03	26	30	Summer
X34	170	M	544172.4	3280553	2014-07-30 12:26:33	2014-07-30	2014-07-30 06:53:00	2014-07-30 20:28:00	Helicopter2	0	202.1439	2014-07-30 17:26:33	30.23333	2014-07-05	2014-08-03	26	30	Summer
X34	170	M	544143.4	3280551	2014-07-30 12:56:16	2014-07-30	2014-07-30 06:53:00	2014-07-30 20:28:00	Helicopter2	0	29.09584	2014-07-30 17:56:16	29.71667	2014-07-05	2014-08-03	26	30	Summer
X34	170	M	544136.2	3280538	2014-07-30 13:26:18	2014-07-30	2014-07-30 06:53:00	2014-07-30 20:28:00	Helicopter2	0	14.85795	2014-07-30 18:26:18	30.03333	2014-07-05	2014-08-03	26	30	Summer
X34	170	M	544140.3	3280539	2014-07-30 13:56:28	2014-07-30	2014-07-30 06:53:00	2014-07-30 20:28:00	Helicopter2	0	4.185418	2014-07-30 18:56:28	30.16667	2014-07-05	2014-08-03	26	30	Summer
X34	170	M	544120.9	3280534	2014-07-30 14:26:18	2014-07-30	2014-07-30 06:53:00	2014-07-30 20:28:00	Helicopter2	0	19.90815	2014-07-30 19:26:18	29.83333	2014-07-05	2014-08-03	26	30	Summer
X34	170	M	544160.3	3280549	2014-07-30 14:56:23	2014-07-30	2014-07-30 06:53:00	2014-07-30 20:28:00	Helicopter2	0	42.14775	2014-07-30 19:56:23	30.08333	2014-07-05	2014-08-03	26	30	Summer
X34	170	M	544242.1	3280687	2014-07-30 15:26:16	2014-07-30	2014-07-30 06:53:00	2014-07-30 20:28:00	Helicopter2	0	160.3331	2014-07-30 20:26:16	29.88333	2014-07-05	2014-08-03	26	30	Summer
X34	170	M	544246.8	3280723	2014-07-30 15:56:51	2014-07-30	2014-07-30 06:53:00	2014-07-30 20:28:00	Helicopter2	0	36.33529	2014-07-30 20:56:51	30.58333	2014-07-05	2014-08-03	26	30	Summer
X34	170	M	544254	3280732	2014-07-30 16:26:19	2014-07-30	2014-07-30 06:53:00	2014-07-30 20:28:00	Helicopter2	0	11.03401	2014-07-30 21:26:19	29.46667	2014-07-05	2014-08-03	26	30	Summer
X34	170	M	544242.7	3280721	2014-07-30 16:56:41	2014-07-30	2014-07-30 06:53:00	2014-07-30 20:28:00	Helicopter2	0	15.84288	2014-07-30 21:56:41	30.36667	2014-07-05	2014-08-03	26	30	Summer
X34	170	M	544256.4	3280741	2014-07-30 17:26:17	2014-07-30	2014-07-30 06:53:00	2014-07-30 20:28:00	Helicopter2	0	24.49566	2014-07-30 22:26:17	29.6	2014-07-05	2014-08-03	26	30	Summer
X34	170	M	544259.6	3280744	2014-07-30 17:56:17	2014-07-30	2014-07-30 06:53:00	2014-07-30 20:28:00	Helicopter2	0	4.22774	2014-07-30 22:56:17	30	2014-07-05	2014-08-03	26	30	Summer
X34	170	M	544270.2	3280715	2014-07-30 18:26:34	2014-07-30	2014-07-30 06:53:00	2014-07-30 20:28:00	Helicopter2	0	30.47196	2014-07-30 23:26:34	30.28333	2014-07-05	2014-08-03	26	30	Summer
X34	170	M	544247.5	3280733	2014-07-30 18:56:34	2014-07-30	2014-07-30 06:53:00	2014-07-30 20:28:00	Helicopter2	0	28.6248	2014-07-30 23:56:34	30	2014-07-05	2014-08-03	26	30	Summer
X34	170	M	544276.6	3280709	2014-07-30 19:28:29	2014-07-30	2014-07-30 06:53:00	2014-07-30 20:28:00	Helicopter2	0	37.62745	2014-07-31 00:28:29	31.91667	2014-07-05	2014-08-03	26	30	Summer
X34	170	M	544333.1	3280731	2014-07-30 19:57:34	2014-07-30	2014-07-30 06:53:00	2014-07-30 20:28:00	Helicopter2	0	60.70954	2014-07-31 00:57:34	29.08333	2014-07-05	2014-08-03	26	30	Summer
X34	170	M	544278.3	3280695	2014-07-30 20:26:29	2014-07-30	2014-07-30 06:53:00	2014-07-30 20:28:00	Helicopter2	0	65.63614	2014-07-31 01:26:29	28.91667	2014-07-05	2014-08-03	26	30	Summer
X34	170	M	544076.6	3280516	2014-07-30 20:56:16	2014-07-30	2014-07-30 06:53:00	2014-07-30 20:28:00	Helicopter2	0	269.776	2014-07-31 01:56:16	29.78333	2014-07-05	2014-08-03	26	30	Summer
X34	170	M	544087.6	3280402	2014-07-30 21:26:19	2014-07-30	2014-07-30 06:53:00	2014-07-30 20:28:00	Helicopter2	0	114.064	2014-07-31 02:26:19	30.05	2014-07-05	2014-08-03	26	30	Summer
X34	170	M	544170.6	3280412	2014-07-30 21:56:17	2014-07-30	2014-07-30 06:53:00	2014-07-30 20:28:00	Helicopter2	0	83.5606	2014-07-31 02:56:17	29.96667	2014-07-05	2014-08-03	26	30	Summer
X34	170	M	544046.7	3280521	2014-07-30 22:26:23	2014-07-30	2014-07-30 06:53:00	2014-07-30 20:28:00	Helicopter2	0	165.1817	2014-07-31 03:26:23	30.1	2014-07-05	2014-08-03	26	30	Summer
X34	170	M	544168.8	3280436	2014-07-30 22:56:34	2014-07-30	2014-07-30 06:53:00	2014-07-30 20:28:00	Helicopter2	0	148.9906	2014-07-31 03:56:34	30.18333	2014-07-05	2014-08-03	26	30	Summer
X34	170	M	544164.9	3280430	2014-07-30 23:26:34	2014-07-30	2014-07-30 06:53:00	2014-07-30 20:28:00	Helicopter2	0	6.81472	2014-07-31 04:26:34	30	2014-07-05	2014-08-03	26	30	Summer
X34	170	M	544176.8	3280464	2014-07-30 23:56:17	2014-07-30	2014-07-30 06:53:00	2014-07-30 20:28:00	Helicopter2	0	35.37452	2014-07-31 04:56:17	29.71667	2014-07-05	2014-08-03	26	30	Summer
X34	170	M	544232.5	3280243	2014-07-31 00:26:22	2014-07-31	2014-07-31 06:53:00	2014-07-31 20:28:00	Helicopter2	0	227.3121	2014-07-31 05:26:22	30.08333	2014-07-05	2014-08-03	27	30	Summer
X34	170	M	544347.9	3280044	2014-07-31 00:56:16	2014-07-31	2014-07-31 06:53:00	2014-07-31 20:28:00	Helicopter2	0	230.0257	2014-07-31 05:56:16	29.9	2014-07-05	2014-08-03	27	30	Summer
X34	170	M	544521	3279717	2014-07-31 01:26:23	2014-07-31	2014-07-31 06:53:00	2014-07-31 20:28:00	Helicopter2	0	370.1553	2014-07-31 06:26:23	30.11667	2014-07-05	2014-08-03	27	30	Summer
X34	170	M	544605.8	3279684	2014-07-31 01:56:16	2014-07-31	2014-07-31 06:53:00	2014-07-31 20:28:00	Helicopter2	0	90.9814	2014-07-31 06:56:16	29.88333	2014-07-05	2014-08-03	27	30	Summer
X34	170	M	544618.8	3279658	2014-07-31 02:26:29	2014-07-31	2014-07-31 06:53:00	2014-07-31 20:28:00	Helicopter2	0	28.84896	2014-07-31 07:26:29	30.21667	2014-07-05	2014-08-03	27	30	Summer
X34	170	M	544662.1	3279517	2014-07-31 02:56:34	2014-07-31	2014-07-31 06:53:00	2014-07-31 20:28:00	Helicopter2	0	147.6118	2014-07-31 07:56:34	30.08333	2014-07-05	2014-08-03	27	30	Summer
X34	170	M	544659.6	3279533	2014-07-31 03:26:34	2014-07-31	2014-07-31 06:53:00	2014-07-31 20:28:00	Helicopter2	0	15.91927	2014-07-31 08:26:34	30	2014-07-05	2014-08-03	27	30	Summer
X34	170	M	544654.8	3279527	2014-07-31 03:56:34	2014-07-31	2014-07-31 06:53:00	2014-07-31 20:28:00	Helicopter2	0	7.356345	2014-07-31 08:56:34	30	2014-07-05	2014-08-03	27	30	Summer
X34	170	M	544727.8	3279429	2014-07-31 04:26:16	2014-07-31	2014-07-31 06:53:00	2014-07-31 20:28:00	Helicopter2	0	122.6329	2014-07-31 09:26:16	29.7	2014-07-05	2014-08-03	27	30	Summer
X34	170	M	544763.8	3279498	2014-07-31 04:56:16	2014-07-31	2014-07-31 06:53:00	2014-07-31 20:28:00	Helicopter2	0	78.18862	2014-07-31 09:56:16	30	2014-07-05	2014-08-03	27	30	Summer
X34	170	M	544758.8	3279548	2014-07-31 05:26:35	2014-07-31	2014-07-31 06:53:00	2014-07-31 20:28:00	Helicopter2	0	50.09651	2014-07-31 10:26:35	30.31667	2014-07-05	2014-08-03	27	30	Summer
X34	170	M	544625	3279716	2014-07-31 05:56:29	2014-07-31	2014-07-31 06:53:00	2014-07-31 20:28:00	Helicopter2	0	214.3987	2014-07-31 10:56:29	29.9	2014-07-05	2014-08-03	27	30	Summer
X34	170	M	544657.2	3279918	2014-07-31 06:26:16	2014-07-31	2014-07-31 06:53:00	2014-07-31 20:28:00	Helicopter2	0	204.8947	2014-07-31 11:26:16	29.78333	2014-07-05	2014-08-03	27	30	Summer
X34	170	M	544512.7	3280173	2014-07-31 06:56:51	2014-07-31	2014-07-31 06:53:00	2014-07-31 20:28:00	Helicopter2	0	293.2647	2014-07-31 11:56:51	30.58333	2014-07-05	2014-08-03	27	30	Summer
X34	170	M	544349.7	3280401	2014-07-31 07:26:33	2014-07-31	2014-07-31 06:53:00	2014-07-31 20:28:00	Helicopter2	0	279.7891	2014-07-31 12:26:33	29.7	2014-07-05	2014-08-03	27	30	Summer
X34	170	M	544313.9	3280451	2014-07-31 07:56:30	2014-07-31	2014-07-31 06:53:00	2014-07-31 20:28:00	Helicopter2	0	62.03493	2014-07-31 12:56:30	29.95	2014-07-05	2014-08-03	27	30	Summer
X34	170	M	544311.8	3280382	2014-07-31 08:26:35	2014-07-31	2014-07-31 06:53:00	2014-07-31 20:28:00	Helicopter2	0	69.29536	2014-07-31 13:26:35	30.08333	2014-07-05	2014-08-03	27	30	Summer
X34	170	M	544304.5	3280396	2014-07-31 08:56:28	2014-07-31	2014-07-31 06:53:00	2014-07-31 20:28:00	Helicopter2	0	15.63745	2014-07-31 13:56:28	29.88333	2014-07-05	2014-08-03	27	30	Summer
X34	170	M	544294.9	3280376	2014-07-31 09:26:16	2014-07-31	2014-07-31 06:53:00	2014-07-31 20:28:00	Helicopter2	0	21.67204	2014-07-31 14:26:16	29.8	2014-07-05	2014-08-03	27	30	Summer
X34	170	M	544296.5	3280388	2014-07-31 09:56:16	2014-07-31	2014-07-31 06:53:00	2014-07-31 20:28:00	Helicopter2	0	12.07951	2014-07-31 14:56:16	30	2014-07-05	2014-08-03	27	30	Summer
X34	170	M	544306.9	3280396	2014-07-31 10:26:34	2014-07-31	2014-07-31 06:53:00	2014-07-31 20:28:00	Helicopter2	0	12.82081	2014-07-31 15:26:34	30.3	2014-07-05	2014-08-03	27	30	Summer
X34	170	M	544362.6	3280378	2014-07-31 10:56:35	2014-07-31	2014-07-31 06:53:00	2014-07-31 20:28:00	Helicopter2	0	58.37305	2014-07-31 15:56:35	30.01667	2014-07-05	2014-08-03	27	30	Summer
X34	170	M	544394	3280406	2014-07-31 11:26:16	2014-07-31	2014-07-31 06:53:00	2014-07-31 20:28:00	Helicopter2	0	41.91378	2014-07-31 16:26:16	29.68333	2014-07-05	2014-08-03	27	30	Summer
X34	170	M	544352.6	3280462	2014-07-31 11:56:59	2014-07-31	2014-07-31 06:53:00	2014-07-31 20:28:00	Helicopter2	0	69.80587	2014-07-31 16:56:59	30.71667	2014-07-05	2014-08-03	27	30	Summer
X34	170	M	544349.4	3280471	2014-07-31 12:26:29	2014-07-31	2014-07-31 06:53:00	2014-07-31 20:28:00	Helicopter2	0	8.902977	2014-07-31 17:26:29	29.5	2014-07-05	2014-08-03	27	30	Summer
X34	170	M	544378.4	3280465	2014-07-31 12:56:35	2014-07-31	2014-07-31 06:53:00	2014-07-31 20:28:00	Helicopter2	0	29.55888	2014-07-31 17:56:35	30.1	2014-07-05	2014-08-03	27	30	Summer
X34	170	M	544351.1	3280447	2014-07-31 13:26:17	2014-07-31	2014-07-31 06:53:00	2014-07-31 20:28:00	Helicopter2	0	33.05468	2014-07-31 18:26:17	29.7	2014-07-05	2014-08-03	27	30	Summer
X34	170	M	544392.2	3280467	2014-07-31 13:56:28	2014-07-31	2014-07-31 06:53:00	2014-07-31 20:28:00	Helicopter2	0	45.85949	2014-07-31 18:56:28	30.18333	2014-07-05	2014-08-03	27	30	Summer
X34	170	M	544385.7	3280455	2014-07-31 14:26:16	2014-07-31	2014-07-31 06:53:00	2014-07-31 20:28:00	Helicopter2	0	13.61089	2014-07-31 19:26:16	29.8	2014-07-05	2014-08-03	27	30	Summer
X34	170	M	544371.2	3280471	2014-07-31 14:56:34	2014-07-31	2014-07-31 06:53:00	2014-07-31 20:28:00	Helicopter2	0	21.40857	2014-07-31 19:56:34	30.3	2014-07-05	2014-08-03	27	30	Summer
X34	170	M	544364.7	3280469	2014-07-31 15:26:16	2014-07-31	2014-07-31 06:53:00	2014-07-31 20:28:00	Helicopter2	0	6.752545	2014-07-31 20:26:16	29.7	2014-07-05	2014-08-03	27	30	Summer
X34	170	M	544361.5	3280472	2014-07-31 15:56:16	2014-07-31	2014-07-31 06:53:00	2014-07-31 20:28:00	Helicopter2	0	4.227799	2014-07-31 20:56:16	30	2014-07-05	2014-08-03	27	30	Summer
X34	170	M	544336.5	3280664	2014-07-31 16:26:29	2014-07-31	2014-07-31 06:53:00	2014-07-31 20:28:00	Helicopter2	0	193.5434	2014-07-31 21:26:29	30.21667	2014-07-05	2014-08-03	27	30	Summer
X34	170	M	544261.2	3280746	2014-07-31 16:57:34	2014-07-31	2014-07-31 06:53:00	2014-07-31 20:28:00	Helicopter2	0	111.2903	2014-07-31 21:57:34	31.08333	2014-07-05	2014-08-03	27	30	Summer
X34	170	M	544252.3	3280735	2014-07-31 17:57:43	2014-07-31	2014-07-31 06:53:00	2014-07-31 20:28:00	Helicopter2	0	13.53505	2014-07-31 22:57:43	60.15	2014-07-05	2014-08-03	27	30	Summer
X34	170	M	544335.6	3280712	2014-07-31 18:26:37	2014-07-31	2014-07-31 06:53:00	2014-07-31 20:28:00	Helicopter2	0	86.51167	2014-07-31 23:26:37	28.9	2014-07-05	2014-08-03	27	30	Summer
X34	170	M	544347.7	3280702	2014-07-31 18:56:33	2014-07-31	2014-07-31 06:53:00	2014-07-31 20:28:00	Helicopter2	0	15.82	2014-07-31 23:56:33	29.93333	2014-07-05	2014-08-03	27	30	Summer
X34	170	M	544338	3280709	2014-07-31 19:26:28	2014-07-31	2014-07-31 06:53:00	2014-07-31 20:28:00	Helicopter2	0	12.19759	2014-08-01 00:26:28	29.91667	2014-07-05	2014-08-03	27	30	Summer
X34	170	M	544337.9	3280726	2014-07-31 19:57:57	2014-07-31	2014-07-31 06:53:00	2014-07-31 20:28:00	Helicopter2	0	16.62075	2014-08-01 00:57:57	31.48333	2014-07-05	2014-08-03	27	30	Summer
X34	170	M	544153.4	3280678	2014-07-31 20:26:23	2014-07-31	2014-07-31 06:53:00	2014-07-31 20:28:00	Helicopter2	0	190.6629	2014-08-01 01:26:23	28.43333	2014-07-05	2014-08-03	27	30	Summer
X34	170	M	544041	3280547	2014-07-31 20:56:16	2014-07-31	2014-07-31 06:53:00	2014-07-31 20:28:00	Helicopter2	0	172.2952	2014-08-01 01:56:16	29.88333	2014-07-05	2014-08-03	27	30	Summer
X34	170	M	544067.8	3280507	2014-07-31 21:26:29	2014-07-31	2014-07-31 06:53:00	2014-07-31 20:28:00	Helicopter2	0	47.86168	2014-08-01 02:26:29	30.21667	2014-07-05	2014-08-03	27	30	Summer
X34	170	M	544235.4	3280335	2014-07-31 21:56:34	2014-07-31	2014-07-31 06:53:00	2014-07-31 20:28:00	Helicopter2	0	240.1573	2014-08-01 02:56:34	30.08333	2014-07-05	2014-08-03	27	30	Summer
X34	170	M	544233.8	3280329	2014-07-31 22:27:47	2014-07-31	2014-07-31 06:53:00	2014-07-31 20:28:00	Helicopter2	0	6.633961	2014-08-01 03:27:47	31.21667	2014-07-05	2014-08-03	27	30	Summer
X34	170	M	544240.3	3280329	2014-07-31 22:57:22	2014-07-31	2014-07-31 06:53:00	2014-07-31 20:28:00	Helicopter2	0	6.484569	2014-08-01 03:57:22	29.58333	2014-07-05	2014-08-03	27	30	Summer
X34	170	M	544238.7	3280323	2014-07-31 23:27:11	2014-07-31	2014-07-31 06:53:00	2014-07-31 20:28:00	Helicopter2	0	6.74136	2014-08-01 04:27:11	29.81667	2014-07-05	2014-08-03	27	30	Summer
X34	170	M	544284	3280289	2014-07-31 23:56:17	2014-07-31	2014-07-31 06:53:00	2014-07-31 20:28:00	Helicopter2	0	56.10616	2014-08-01 04:56:17	29.1	2014-07-05	2014-08-03	27	30	Summer
X34	170	M	544327.8	3280228	2014-08-01 00:26:17	2014-08-01	2014-08-01 06:54:00	2014-08-01 20:27:00	Helicopter2	0	75.62895	2014-08-01 05:26:17	30	2014-07-05	2014-08-03	28	30	Summer
X34	170	M	544357.2	3280144	2014-08-01 00:56:18	2014-08-01	2014-08-01 06:54:00	2014-08-01 20:27:00	Helicopter2	0	88.86742	2014-08-01 05:56:18	30.01667	2014-07-05	2014-08-03	28	30	Summer
X34	170	M	544381.4	3280126	2014-08-01 01:26:34	2014-08-01	2014-08-01 06:54:00	2014-08-01 20:27:00	Helicopter2	0	30.46125	2014-08-01 06:26:34	30.26667	2014-07-05	2014-08-03	28	30	Summer
X34	170	M	544391.9	3280133	2014-08-01 01:56:17	2014-08-01	2014-08-01 06:54:00	2014-08-01 20:27:00	Helicopter2	0	12.82101	2014-08-01 06:56:17	29.71667	2014-07-05	2014-08-03	28	30	Summer
X34	170	M	544426.1	3280034	2014-08-01 02:26:33	2014-08-01	2014-08-01 06:54:00	2014-08-01 20:27:00	Helicopter2	0	104.482	2014-08-01 07:26:33	30.26667	2014-07-05	2014-08-03	28	30	Summer
X34	170	M	544391	3279934	2014-08-01 02:56:28	2014-08-01	2014-08-01 06:54:00	2014-08-01 20:27:00	Helicopter2	0	105.8617	2014-08-01 07:56:28	29.91667	2014-07-05	2014-08-03	28	30	Summer
X34	170	M	544386.3	3279889	2014-08-01 03:26:17	2014-08-01	2014-08-01 06:54:00	2014-08-01 20:27:00	Helicopter2	0	45.46668	2014-08-01 08:26:17	29.81667	2014-07-05	2014-08-03	28	30	Summer
X34	170	M	544380	3279882	2014-08-01 03:56:16	2014-08-01	2014-08-01 06:54:00	2014-08-01 20:27:00	Helicopter2	0	9.793964	2014-08-01 08:56:16	29.98333	2014-07-05	2014-08-03	28	30	Summer
X34	170	M	544391.2	3279893	2014-08-01 04:26:35	2014-08-01	2014-08-01 06:54:00	2014-08-01 20:27:00	Helicopter2	0	15.77444	2014-08-01 09:26:35	30.31667	2014-07-05	2014-08-03	28	30	Summer
X34	170	M	544379	3279906	2014-08-01 04:56:23	2014-08-01	2014-08-01 06:54:00	2014-08-01 20:27:00	Helicopter2	0	17.73258	2014-08-01 09:56:23	29.8	2014-07-05	2014-08-03	28	30	Summer
X34	170	M	544408.8	3279936	2014-08-01 05:26:16	2014-08-01	2014-08-01 06:54:00	2014-08-01 20:27:00	Helicopter2	0	42.69618	2014-08-01 10:26:16	29.88333	2014-07-05	2014-08-03	28	30	Summer
X34	170	M	544456.6	3280083	2014-08-01 05:56:33	2014-08-01	2014-08-01 06:54:00	2014-08-01 20:27:00	Helicopter2	0	154.5867	2014-08-01 10:56:33	30.28333	2014-07-05	2014-08-03	28	30	Summer
X34	170	M	544393.9	3280229	2014-08-01 06:26:16	2014-08-01	2014-08-01 06:54:00	2014-08-01 20:27:00	Helicopter2	0	158.5063	2014-08-01 11:26:16	29.71667	2014-07-05	2014-08-03	28	30	Summer
X34	170	M	544277.1	3280382	2014-08-01 06:56:29	2014-08-01	2014-08-01 06:54:00	2014-08-01 20:27:00	Helicopter2	0	192.3704	2014-08-01 11:56:29	30.21667	2014-07-05	2014-08-03	28	30	Summer
X34	170	M	544302.1	3280382	2014-08-01 07:27:04	2014-08-01	2014-08-01 06:54:00	2014-08-01 20:27:00	Helicopter2	0	24.97031	2014-08-01 12:27:04	30.58333	2014-07-05	2014-08-03	28	30	Summer
X34	170	M	544282	3280380	2014-08-01 07:56:47	2014-08-01	2014-08-01 06:54:00	2014-08-01 20:27:00	Helicopter2	0	20.21904	2014-08-01 12:56:47	29.71667	2014-07-05	2014-08-03	28	30	Summer
X34	170	M	544235.1	3280427	2014-08-01 08:26:29	2014-08-01	2014-08-01 06:54:00	2014-08-01 20:27:00	Helicopter2	0	66.35447	2014-08-01 13:26:29	29.7	2014-07-05	2014-08-03	28	30	Summer
X34	170	M	544277.8	3280404	2014-08-01 08:56:23	2014-08-01	2014-08-01 06:54:00	2014-08-01 20:27:00	Helicopter2	0	48.50681	2014-08-01 13:56:23	29.9	2014-07-05	2014-08-03	28	30	Summer
X34	170	M	544289.2	3280396	2014-08-01 09:26:35	2014-08-01	2014-08-01 06:54:00	2014-08-01 20:27:00	Helicopter2	0	14.04596	2014-08-01 14:26:35	30.2	2014-07-05	2014-08-03	28	30	Summer
X34	170	M	544311.7	3280411	2014-08-01 09:56:29	2014-08-01	2014-08-01 06:54:00	2014-08-01 20:27:00	Helicopter2	0	26.93907	2014-08-01 14:56:29	29.9	2014-07-05	2014-08-03	28	30	Summer
X34	170	M	544312.5	3280421	2014-08-01 10:26:23	2014-08-01	2014-08-01 06:54:00	2014-08-01 20:27:00	Helicopter2	0	10.2312	2014-08-01 15:26:23	29.9	2014-07-05	2014-08-03	28	30	Summer
X34	170	M	544155.9	3280648	2014-08-01 10:56:23	2014-08-01	2014-08-01 06:54:00	2014-08-01 20:27:00	Helicopter2	0	276.135	2014-08-01 15:56:23	30	2014-07-05	2014-08-03	28	30	Summer
X34	170	M	544110.7	3280858	2014-08-01 11:26:34	2014-08-01	2014-08-01 06:54:00	2014-08-01 20:27:00	Helicopter2	0	214.2778	2014-08-01 16:26:34	30.18333	2014-07-05	2014-08-03	28	30	Summer
X34	170	M	544081.8	3280841	2014-08-01 11:56:34	2014-08-01	2014-08-01 06:54:00	2014-08-01 20:27:00	Helicopter2	0	33.45481	2014-08-01 16:56:34	30	2014-07-05	2014-08-03	28	30	Summer
X34	170	M	544108.5	3280823	2014-08-01 12:26:16	2014-08-01	2014-08-01 06:54:00	2014-08-01 20:27:00	Helicopter2	0	32.41526	2014-08-01 17:26:16	29.7	2014-07-05	2014-08-03	28	30	Summer
X34	170	M	544086.7	3280818	2014-08-01 12:57:11	2014-08-01	2014-08-01 06:54:00	2014-08-01 20:27:00	Helicopter2	0	22.26733	2014-08-01 17:57:11	30.91667	2014-07-05	2014-08-03	28	30	Summer
X34	170	M	544065.5	3280876	2014-08-01 13:26:23	2014-08-01	2014-08-01 06:54:00	2014-08-01 20:27:00	Helicopter2	0	61.84746	2014-08-01 18:26:23	29.2	2014-07-05	2014-08-03	28	30	Summer
X34	170	M	544043.1	3280820	2014-08-01 13:56:37	2014-08-01	2014-08-01 06:54:00	2014-08-01 20:27:00	Helicopter2	0	59.81579	2014-08-01 18:56:37	30.23333	2014-07-05	2014-08-03	28	30	Summer
X34	170	M	543892	3280912	2014-08-01 14:27:04	2014-08-01	2014-08-01 06:54:00	2014-08-01 20:27:00	Helicopter2	0	176.8486	2014-08-01 19:27:04	30.45	2014-07-05	2014-08-03	28	30	Summer
X34	170	M	543728.6	3281010	2014-08-01 14:56:18	2014-08-01	2014-08-01 06:54:00	2014-08-01 20:27:00	Helicopter2	0	190.5472	2014-08-01 19:56:18	29.23333	2014-07-05	2014-08-03	28	30	Summer
X34	170	M	543388.2	3281058	2014-08-01 15:27:04	2014-08-01	2014-08-01 06:54:00	2014-08-01 20:27:00	Helicopter2	0	343.7794	2014-08-01 20:27:04	30.76667	2014-07-05	2014-08-03	28	30	Summer
X34	170	M	543373.6	3281061	2014-08-01 15:58:28	2014-08-01	2014-08-01 06:54:00	2014-08-01 20:27:00	Helicopter2	0	14.77867	2014-08-01 20:58:28	31.4	2014-07-05	2014-08-03	28	30	Summer
X34	170	M	543363.9	3281077	2014-08-01 16:26:34	2014-08-01	2014-08-01 06:54:00	2014-08-01 20:27:00	Helicopter2	0	19.23302	2014-08-01 21:26:34	28.1	2014-07-05	2014-08-03	28	30	Summer
X34	170	M	543297.7	3281087	2014-08-01 16:57:04	2014-08-01	2014-08-01 06:54:00	2014-08-01 20:27:00	Helicopter2	0	66.97647	2014-08-01 21:57:04	30.5	2014-07-05	2014-08-03	28	30	Summer
X34	170	M	543214.5	3281119	2014-08-01 17:26:18	2014-08-01	2014-08-01 06:54:00	2014-08-01 20:27:00	Helicopter2	0	89.07614	2014-08-01 22:26:18	29.23333	2014-07-05	2014-08-03	28	30	Summer
X34	170	M	543212.1	3281119	2014-08-01 17:56:34	2014-08-01	2014-08-01 06:54:00	2014-08-01 20:27:00	Helicopter2	0	2.419441	2014-08-01 22:56:34	30.26667	2014-07-05	2014-08-03	28	30	Summer
X34	170	M	543199.2	3281119	2014-08-01 18:26:34	2014-08-01	2014-08-01 06:54:00	2014-08-01 20:27:00	Helicopter2	0	12.87143	2014-08-01 23:26:34	30	2014-07-05	2014-08-03	28	30	Summer
X34	170	M	543242.9	3281085	2014-08-01 18:57:16	2014-08-01	2014-08-01 06:54:00	2014-08-01 20:27:00	Helicopter2	0	55.32918	2014-08-01 23:57:16	30.7	2014-07-05	2014-08-03	28	30	Summer
X34	170	M	543281.9	3281020	2014-08-01 19:27:47	2014-08-01	2014-08-01 06:54:00	2014-08-01 20:27:00	Helicopter2	0	76.16736	2014-08-02 00:27:47	30.51667	2014-07-05	2014-08-03	28	30	Summer
X34	170	M	543294.2	3280967	2014-08-01 20:27:11	2014-08-01	2014-08-01 06:54:00	2014-08-01 20:27:00	Helicopter2	0	54.00471	2014-08-02 01:27:11	59.4	2014-07-05	2014-08-03	28	30	Summer
X34	170	M	543330.5	3280743	2014-08-01 20:56:34	2014-08-01	2014-08-01 06:54:00	2014-08-01 20:27:00	Helicopter2	0	227.1586	2014-08-02 01:56:34	29.38333	2014-07-05	2014-08-03	28	30	Summer
X34	170	M	543335.8	3280624	2014-08-01 21:26:16	2014-08-01	2014-08-01 06:54:00	2014-08-01 20:27:00	Helicopter2	0	119.2135	2014-08-02 02:26:16	29.7	2014-07-05	2014-08-03	28	30	Summer
X34	170	M	543377.7	3280405	2014-08-01 21:56:16	2014-08-01	2014-08-01 06:54:00	2014-08-01 20:27:00	Helicopter2	0	222.6717	2014-08-02 02:56:16	30	2014-07-05	2014-08-03	28	30	Summer
X34	170	M	543559.6	3280297	2014-08-01 22:26:34	2014-08-01	2014-08-01 06:54:00	2014-08-01 20:27:00	Helicopter2	0	211.6492	2014-08-02 03:26:34	30.3	2014-07-05	2014-08-03	28	30	Summer
X34	170	M	543902.4	3280119	2014-08-01 22:56:23	2014-08-01	2014-08-01 06:54:00	2014-08-01 20:27:00	Helicopter2	0	386.1269	2014-08-02 03:56:23	29.81667	2014-07-05	2014-08-03	28	30	Summer
X34	170	M	544106.5	3280095	2014-08-01 23:27:04	2014-08-01	2014-08-01 06:54:00	2014-08-01 20:27:00	Helicopter2	0	205.5435	2014-08-02 04:27:04	30.68333	2014-07-05	2014-08-03	28	30	Summer
X34	170	M	544100.2	3280043	2014-08-01 23:56:33	2014-08-01	2014-08-01 06:54:00	2014-08-01 20:27:00	Helicopter2	0	52.04068	2014-08-02 04:56:33	29.48333	2014-07-05	2014-08-03	28	30	Summer
X34	170	M	544103.5	3280033	2014-08-02 00:26:17	2014-08-02	2014-08-02 06:55:00	2014-08-02 20:26:00	Helicopter2	0	10.71204	2014-08-02 05:26:17	29.73333	2014-07-05	2014-08-03	29	30	Summer
X34	170	M	544101.8	3280043	2014-08-02 00:56:34	2014-08-02	2014-08-02 06:55:00	2014-08-02 20:26:00	Helicopter2	0	10.32598	2014-08-02 05:56:34	30.28333	2014-07-05	2014-08-03	29	30	Summer
X34	170	M	544416.8	3279939	2014-08-02 01:26:16	2014-08-02	2014-08-02 06:55:00	2014-08-02 20:26:00	Helicopter2	0	331.7051	2014-08-02 06:26:16	29.7	2014-07-05	2014-08-03	29	30	Summer
X34	170	M	544421.2	3279873	2014-08-02 01:56:18	2014-08-02	2014-08-02 06:55:00	2014-08-02 20:26:00	Helicopter2	0	66.6071	2014-08-02 06:56:18	30.03333	2014-07-05	2014-08-03	29	30	Summer
X34	170	M	544343.3	3279767	2014-08-02 02:26:18	2014-08-02	2014-08-02 06:55:00	2014-08-02 20:26:00	Helicopter2	0	131.1941	2014-08-02 07:26:18	30	2014-07-05	2014-08-03	29	30	Summer
X34	170	M	544331.5	3279481	2014-08-02 02:56:33	2014-08-02	2014-08-02 06:55:00	2014-08-02 20:26:00	Helicopter2	0	286.609	2014-08-02 07:56:33	30.25	2014-07-05	2014-08-03	29	30	Summer
X34	170	M	544414.1	3279220	2014-08-02 03:26:22	2014-08-02	2014-08-02 06:55:00	2014-08-02 20:26:00	Helicopter2	0	273.6937	2014-08-02 08:26:22	29.81667	2014-07-05	2014-08-03	29	30	Summer
X34	170	M	544304.6	3279153	2014-08-02 03:56:17	2014-08-02	2014-08-02 06:55:00	2014-08-02 20:26:00	Helicopter2	0	128.3289	2014-08-02 08:56:17	29.91667	2014-07-05	2014-08-03	29	30	Summer
X34	170	M	544295.7	3279170	2014-08-02 04:26:33	2014-08-02	2014-08-02 06:55:00	2014-08-02 20:26:00	Helicopter2	0	19.59813	2014-08-02 09:26:33	30.26667	2014-07-05	2014-08-03	29	30	Summer
X34	170	M	544299.6	3279181	2014-08-02 04:56:18	2014-08-02	2014-08-02 06:55:00	2014-08-02 20:26:00	Helicopter2	0	10.93929	2014-08-02 09:56:18	29.75	2014-07-05	2014-08-03	29	30	Summer
X34	170	M	544477.8	3279216	2014-08-02 05:26:17	2014-08-02	2014-08-02 06:55:00	2014-08-02 20:26:00	Helicopter2	0	181.7223	2014-08-02 10:26:17	29.98333	2014-07-05	2014-08-03	29	30	Summer
X34	170	M	544774.8	3279363	2014-08-02 05:56:29	2014-08-02	2014-08-02 06:55:00	2014-08-02 20:26:00	Helicopter2	0	331.4409	2014-08-02 10:56:29	30.2	2014-07-05	2014-08-03	29	30	Summer
X34	170	M	544865.3	3279533	2014-08-02 06:26:23	2014-08-02	2014-08-02 06:55:00	2014-08-02 20:26:00	Helicopter2	0	192.0075	2014-08-02 11:26:23	29.9	2014-07-05	2014-08-03	29	30	Summer
X34	170	M	544854.7	3279552	2014-08-02 06:56:34	2014-08-02	2014-08-02 06:55:00	2014-08-02 20:26:00	Helicopter2	0	22.07518	2014-08-02 11:56:34	30.18333	2014-07-05	2014-08-03	29	30	Summer
X34	170	M	544855.6	3279535	2014-08-02 07:27:18	2014-08-02	2014-08-02 06:55:00	2014-08-02 20:26:00	Helicopter2	0	17.52883	2014-08-02 12:27:18	30.73333	2014-07-05	2014-08-03	29	30	Summer
X34	170	M	544945.9	3279537	2014-08-02 07:56:30	2014-08-02	2014-08-02 06:55:00	2014-08-02 20:26:00	Helicopter2	0	90.32616	2014-08-02 12:56:30	29.2	2014-07-05	2014-08-03	29	30	Summer
X34	170	M	544957.9	3279563	2014-08-02 08:26:18	2014-08-02	2014-08-02 06:55:00	2014-08-02 20:26:00	Helicopter2	0	28.51192	2014-08-02 13:26:18	29.8	2014-07-05	2014-08-03	29	30	Summer
X34	170	M	544940.9	3279595	2014-08-02 08:57:34	2014-08-02	2014-08-02 06:55:00	2014-08-02 20:26:00	Helicopter2	0	36.52067	2014-08-02 13:57:34	31.26667	2014-07-05	2014-08-03	29	30	Summer
X34	170	M	544920	3279558	2014-08-02 09:27:04	2014-08-02	2014-08-02 06:55:00	2014-08-02 20:26:00	Helicopter2	0	42.5536	2014-08-02 14:27:04	29.5	2014-07-05	2014-08-03	29	30	Summer
X34	170	M	544945	3279565	2014-08-02 09:56:21	2014-08-02	2014-08-02 06:55:00	2014-08-02 20:26:00	Helicopter2	0	26.14512	2014-08-02 14:56:21	29.28333	2014-07-05	2014-08-03	29	30	Summer
X34	170	M	544970.1	3279550	2014-08-02 10:26:17	2014-08-02	2014-08-02 06:55:00	2014-08-02 20:26:00	Helicopter2	0	29.51572	2014-08-02 15:26:17	29.93333	2014-07-05	2014-08-03	29	30	Summer
X34	170	M	544940.9	3279593	2014-08-02 10:56:23	2014-08-02	2014-08-02 06:55:00	2014-08-02 20:26:00	Helicopter2	0	52.24762	2014-08-02 15:56:23	30.1	2014-07-05	2014-08-03	29	30	Summer
X34	170	M	544974	3279593	2014-08-02 11:26:23	2014-08-02	2014-08-02 06:55:00	2014-08-02 20:26:00	Helicopter2	0	33.10254	2014-08-02 16:26:23	30	2014-07-05	2014-08-03	29	30	Summer
X34	170	M	544948.1	3279594	2014-08-02 11:56:34	2014-08-02	2014-08-02 06:55:00	2014-08-02 20:26:00	Helicopter2	0	25.85841	2014-08-02 16:56:34	30.18333	2014-07-05	2014-08-03	29	30	Summer
X34	170	M	544899.6	3279615	2014-08-02 12:26:18	2014-08-02	2014-08-02 06:55:00	2014-08-02 20:26:00	Helicopter2	0	52.86519	2014-08-02 17:26:18	29.73333	2014-07-05	2014-08-03	29	30	Summer
X34	170	M	544775.7	3279557	2014-08-02 12:56:35	2014-08-02	2014-08-02 06:55:00	2014-08-02 20:26:00	Helicopter2	0	136.7593	2014-08-02 17:56:35	30.28333	2014-07-05	2014-08-03	29	30	Summer
X34	170	M	544786.2	3279550	2014-08-02 13:26:29	2014-08-02	2014-08-02 06:55:00	2014-08-02 20:26:00	Helicopter2	0	12.75762	2014-08-02 18:26:29	29.9	2014-07-05	2014-08-03	29	30	Summer
X34	170	M	544221.2	3280033	2014-08-02 13:56:23	2014-08-02	2014-08-02 06:55:00	2014-08-02 20:26:00	Helicopter2	0	742.966	2014-08-02 18:56:23	29.9	2014-07-05	2014-08-03	29	30	Summer
X34	170	M	543689	3280232	2014-08-02 14:26:54	2014-08-02	2014-08-02 06:55:00	2014-08-02 20:26:00	Helicopter2	0	568.2718	2014-08-02 19:26:54	30.51667	2014-07-05	2014-08-03	29	30	Summer
X34	170	M	543248.8	3280379	2014-08-02 14:56:18	2014-08-02	2014-08-02 06:55:00	2014-08-02 20:26:00	Helicopter2	0	464.0652	2014-08-02 19:56:18	29.4	2014-07-05	2014-08-03	29	30	Summer
X34	170	M	543185.7	3280440	2014-08-02 15:27:21	2014-08-02	2014-08-02 06:55:00	2014-08-02 20:26:00	Helicopter2	0	88.20678	2014-08-02 20:27:21	31.05	2014-07-05	2014-08-03	29	30	Summer
X34	170	M	543188.9	3280429	2014-08-02 15:56:33	2014-08-02	2014-08-02 06:55:00	2014-08-02 20:26:00	Helicopter2	0	11.5316	2014-08-02 20:56:33	29.2	2014-07-05	2014-08-03	29	30	Summer
X34	170	M	543184.5	3280539	2014-08-02 16:26:33	2014-08-02	2014-08-02 06:55:00	2014-08-02 20:26:00	Helicopter2	0	109.99	2014-08-02 21:26:33	30	2014-07-05	2014-08-03	29	30	Summer
X34	170	M	543186.7	3280610	2014-08-02 16:56:34	2014-08-02	2014-08-02 06:55:00	2014-08-02 20:26:00	Helicopter2	0	71.17785	2014-08-02 21:56:34	30.01667	2014-07-05	2014-08-03	29	30	Summer
X34	170	M	543148.1	3280978	2014-08-02 17:26:23	2014-08-02	2014-08-02 06:55:00	2014-08-02 20:26:00	Helicopter2	0	369.3037	2014-08-02 22:26:23	29.81667	2014-07-05	2014-08-03	29	30	Summer
X34	170	M	543392.5	3280973	2014-08-02 17:56:18	2014-08-02	2014-08-02 06:55:00	2014-08-02 20:26:00	Helicopter2	0	244.4295	2014-08-02 22:56:18	29.91667	2014-07-05	2014-08-03	29	30	Summer
X34	170	M	543623.7	3281033	2014-08-02 18:26:17	2014-08-02	2014-08-02 06:55:00	2014-08-02 20:26:00	Helicopter2	0	238.9369	2014-08-02 23:26:17	29.98333	2014-07-05	2014-08-03	29	30	Summer
X34	170	M	543788.4	3280810	2014-08-02 18:56:34	2014-08-02	2014-08-02 06:55:00	2014-08-02 20:26:00	Helicopter2	0	277.0626	2014-08-02 23:56:34	30.28333	2014-07-05	2014-08-03	29	30	Summer
X34	170	M	543920.4	3280849	2014-08-02 19:28:16	2014-08-02	2014-08-02 06:55:00	2014-08-02 20:26:00	Helicopter2	0	137.7728	2014-08-03 00:28:16	31.7	2014-07-05	2014-08-03	29	30	Summer
X34	170	M	544217.2	3280447	2014-08-02 19:56:34	2014-08-02	2014-08-02 06:55:00	2014-08-02 20:26:00	Helicopter2	0	499.9879	2014-08-03 00:56:34	28.3	2014-07-05	2014-08-03	29	30	Summer
X34	170	M	544297.3	3280368	2014-08-02 20:28:17	2014-08-02	2014-08-02 06:55:00	2014-08-02 20:26:00	Helicopter2	0	112.56	2014-08-03 01:28:17	31.71667	2014-07-05	2014-08-03	29	30	Summer
X34	170	M	544264.8	3280262	2014-08-02 20:56:18	2014-08-02	2014-08-02 06:55:00	2014-08-02 20:26:00	Helicopter2	0	111.2692	2014-08-03 01:56:18	28.01667	2014-07-05	2014-08-03	29	30	Summer
X34	170	M	544296.4	3280207	2014-08-02 21:27:34	2014-08-02	2014-08-02 06:55:00	2014-08-02 20:26:00	Helicopter2	0	62.84395	2014-08-03 02:27:34	31.26667	2014-07-05	2014-08-03	29	30	Summer
X34	170	M	544296.4	3280204	2014-08-02 21:57:22	2014-08-02	2014-08-02 06:55:00	2014-08-02 20:26:00	Helicopter2	0	3.767368	2014-08-03 02:57:22	29.8	2014-07-05	2014-08-03	29	30	Summer
X34	170	M	544293.1	3280206	2014-08-02 22:26:24	2014-08-02	2014-08-02 06:55:00	2014-08-02 20:26:00	Helicopter2	0	3.791709	2014-08-03 03:26:24	29.03333	2014-07-05	2014-08-03	29	30	Summer
X34	170	M	544324.9	3280135	2014-08-02 22:57:07	2014-08-02	2014-08-02 06:55:00	2014-08-02 20:26:00	Helicopter2	0	77.781	2014-08-03 03:57:07	30.71667	2014-07-05	2014-08-03	29	30	Summer
X34	170	M	544318.4	3280148	2014-08-02 23:26:34	2014-08-02	2014-08-02 06:55:00	2014-08-02 20:26:00	Helicopter2	0	15.25269	2014-08-03 04:26:34	29.45	2014-07-05	2014-08-03	29	30	Summer
X34	170	M	544399.6	3280001	2014-08-02 23:56:18	2014-08-02	2014-08-02 06:55:00	2014-08-02 20:26:00	Helicopter2	0	168.2745	2014-08-03 04:56:18	29.73333	2014-07-05	2014-08-03	29	30	Summer
X34	170	M	544420	3279931	2014-08-03 00:26:18	2014-08-03	2014-08-03 06:55:00	2014-08-03 20:25:00	Helicopter2	0	72.97151	2014-08-03 05:26:18	30	2014-07-05	2014-08-03	30	30	Summer
X34	170	M	544481	3279811	2014-08-03 00:56:18	2014-08-03	2014-08-03 06:55:00	2014-08-03 20:25:00	Helicopter2	0	134.4857	2014-08-03 05:56:18	30	2014-07-05	2014-08-03	30	30	Summer
X34	170	M	544483.5	3279807	2014-08-03 01:26:18	2014-08-03	2014-08-03 06:55:00	2014-08-03 20:25:00	Helicopter2	0	4.384692	2014-08-03 06:26:18	30	2014-07-05	2014-08-03	30	30	Summer
X34	170	M	544494.8	3279801	2014-08-03 01:56:33	2014-08-03	2014-08-03 06:55:00	2014-08-03 20:25:00	Helicopter2	0	13.02086	2014-08-03 06:56:33	30.25	2014-07-05	2014-08-03	30	30	Summer
X34	170	M	544481.9	3279816	2014-08-03 02:26:18	2014-08-03	2014-08-03 06:55:00	2014-08-03 20:25:00	Helicopter2	0	19.56767	2014-08-03 07:26:18	29.75	2014-07-05	2014-08-03	30	30	Summer
X34	170	M	544419.1	3279774	2014-08-03 02:56:18	2014-08-03	2014-08-03 06:55:00	2014-08-03 20:25:00	Helicopter2	0	75.3963	2014-08-03 07:56:18	30	2014-07-05	2014-08-03	30	30	Summer
X34	170	M	544482.2	3279722	2014-08-03 03:26:23	2014-08-03	2014-08-03 06:55:00	2014-08-03 20:25:00	Helicopter2	0	81.4599	2014-08-03 08:26:23	30.08333	2014-07-05	2014-08-03	30	30	Summer
X34	170	M	544482.3	3279717	2014-08-03 03:56:34	2014-08-03	2014-08-03 06:55:00	2014-08-03 20:25:00	Helicopter2	0	5.540244	2014-08-03 08:56:34	30.18333	2014-07-05	2014-08-03	30	30	Summer
X34	170	M	544500.2	3279671	2014-08-03 04:26:18	2014-08-03	2014-08-03 06:55:00	2014-08-03 20:25:00	Helicopter2	0	49.38086	2014-08-03 09:26:18	29.73333	2014-07-05	2014-08-03	30	30	Summer
X34	170	M	544532.7	3279805	2014-08-03 04:56:17	2014-08-03	2014-08-03 06:55:00	2014-08-03 20:25:00	Helicopter2	0	137.8847	2014-08-03 09:56:17	29.98333	2014-07-05	2014-08-03	30	30	Summer
X34	170	M	544570.8	3279978	2014-08-03 05:26:18	2014-08-03	2014-08-03 06:55:00	2014-08-03 20:25:00	Helicopter2	0	176.922	2014-08-03 10:26:18	30.01667	2014-07-05	2014-08-03	30	30	Summer
X34	170	M	544446.1	3280069	2014-08-03 05:56:23	2014-08-03	2014-08-03 06:55:00	2014-08-03 20:25:00	Helicopter2	0	154.275	2014-08-03 10:56:23	30.08333	2014-07-05	2014-08-03	30	30	Summer
X34	170	M	544368.9	3280229	2014-08-03 06:26:33	2014-08-03	2014-08-03 06:55:00	2014-08-03 20:25:00	Helicopter2	0	177.9748	2014-08-03 11:26:33	30.16667	2014-07-05	2014-08-03	30	30	Summer
X34	170	M	544303.7	3280408	2014-08-03 06:57:24	2014-08-03	2014-08-03 06:55:00	2014-08-03 20:25:00	Helicopter2	0	190.4465	2014-08-03 11:57:24	30.85	2014-07-05	2014-08-03	30	30	Summer
X34	170	M	544303.6	3280415	2014-08-03 07:26:18	2014-08-03	2014-08-03 06:55:00	2014-08-03 20:25:00	Helicopter2	0	7.423932	2014-08-03 12:26:18	28.9	2014-07-05	2014-08-03	30	30	Summer
X34	170	M	544318.1	3280424	2014-08-03 07:56:34	2014-08-03	2014-08-03 06:55:00	2014-08-03 20:25:00	Helicopter2	0	16.72789	2014-08-03 12:56:34	30.26667	2014-07-05	2014-08-03	30	30	Summer
X34	170	M	544313.9	3280451	2014-08-03 08:26:23	2014-08-03	2014-08-03 06:55:00	2014-08-03 20:25:00	Helicopter2	0	27.9979	2014-08-03 13:26:23	29.81667	2014-07-05	2014-08-03	30	30	Summer
X34	170	M	544295.4	3280464	2014-08-03 08:56:47	2014-08-03	2014-08-03 06:55:00	2014-08-03 20:25:00	Helicopter2	0	22.51507	2014-08-03 13:56:47	30.4	2014-07-05	2014-08-03	30	30	Summer
X34	170	M	544283	3280552	2014-08-03 09:26:35	2014-08-03	2014-08-03 06:55:00	2014-08-03 20:25:00	Helicopter2	0	88.58749	2014-08-03 14:26:35	29.8	2014-07-05	2014-08-03	30	30	Summer
X34	170	M	544185.2	3280572	2014-08-03 09:56:29	2014-08-03	2014-08-03 06:55:00	2014-08-03 20:25:00	Helicopter2	0	99.73667	2014-08-03 14:56:29	29.9	2014-07-05	2014-08-03	30	30	Summer
X34	170	M	544172.8	3280656	2014-08-03 10:26:21	2014-08-03	2014-08-03 06:55:00	2014-08-03 20:25:00	Helicopter2	0	84.96664	2014-08-03 15:26:21	29.86667	2014-07-05	2014-08-03	30	30	Summer
X34	170	M	544163	3280685	2014-08-03 10:56:47	2014-08-03	2014-08-03 06:55:00	2014-08-03 20:25:00	Helicopter2	0	31.02243	2014-08-03 15:56:47	30.43333	2014-07-05	2014-08-03	30	30	Summer
X34	170	M	544014.3	3280783	2014-08-03 11:26:29	2014-08-03	2014-08-03 06:55:00	2014-08-03 20:25:00	Helicopter2	0	178.273	2014-08-03 16:26:29	29.7	2014-07-05	2014-08-03	30	30	Summer
X34	170	M	544033.6	3280796	2014-08-03 11:58:59	2014-08-03	2014-08-03 06:55:00	2014-08-03 20:25:00	Helicopter2	0	23.29655	2014-08-03 16:58:59	32.5	2014-07-05	2014-08-03	30	30	Summer
X34	170	M	544078.8	3280783	2014-08-03 12:26:35	2014-08-03	2014-08-03 06:55:00	2014-08-03 20:25:00	Helicopter2	0	47.27121	2014-08-03 17:26:35	27.6	2014-07-05	2014-08-03	30	30	Summer
X34	170	M	544161	3280569	2014-08-03 12:56:18	2014-08-03	2014-08-03 06:55:00	2014-08-03 20:25:00	Helicopter2	0	229.2335	2014-08-03 17:56:18	29.71667	2014-07-05	2014-08-03	30	30	Summer
X34	170	M	544134.5	3280540	2014-08-03 13:26:23	2014-08-03	2014-08-03 06:55:00	2014-08-03 20:25:00	Helicopter2	0	39.05926	2014-08-03 18:26:23	30.08333	2014-07-05	2014-08-03	30	30	Summer
X34	170	M	544152.6	3280485	2014-08-03 13:56:29	2014-08-03	2014-08-03 06:55:00	2014-08-03 20:25:00	Helicopter2	0	58.19418	2014-08-03 18:56:29	30.1	2014-07-05	2014-08-03	30	30	Summer
X34	170	M	544148.5	3280486	2014-08-03 14:26:29	2014-08-03	2014-08-03 06:55:00	2014-08-03 20:25:00	Helicopter2	0	4.160428	2014-08-03 19:26:29	30	2014-07-05	2014-08-03	30	30	Summer
X34	170	M	544162.2	3280494	2014-08-03 14:56:52	2014-08-03	2014-08-03 06:55:00	2014-08-03 20:25:00	Helicopter2	0	16.06046	2014-08-03 19:56:52	30.38333	2014-07-05	2014-08-03	30	30	Summer
X34	170	M	544181.6	3280273	2014-08-03 15:26:35	2014-08-03	2014-08-03 06:55:00	2014-08-03 20:25:00	Helicopter2	0	221.3858	2014-08-03 20:26:35	29.71667	2014-07-05	2014-08-03	30	30	Summer
X34	170	M	544192.1	3280265	2014-08-03 15:57:06	2014-08-03	2014-08-03 06:55:00	2014-08-03 20:25:00	Helicopter2	0	13.42966	2014-08-03 20:57:06	30.51667	2014-07-05	2014-08-03	30	30	Summer
X34	170	M	544189.7	3280272	2014-08-03 16:26:34	2014-08-03	2014-08-03 06:55:00	2014-08-03 20:25:00	Helicopter2	0	6.867087	2014-08-03 21:26:34	29.46667	2014-07-05	2014-08-03	30	30	Summer
X34	170	M	544405.2	3280425	2014-08-03 16:56:29	2014-08-03	2014-08-03 06:55:00	2014-08-03 20:25:00	Helicopter2	0	264.4245	2014-08-03 21:56:29	29.91667	2014-07-05	2014-08-03	30	30	Summer
X34	170	M	544476.3	3280400	2014-08-03 17:27:05	2014-08-03	2014-08-03 06:55:00	2014-08-03 20:25:00	Helicopter2	0	75.19584	2014-08-03 22:27:05	30.6	2014-07-05	2014-08-03	30	30	Summer
X34	170	M	544576.5	3280368	2014-08-03 17:56:47	2014-08-03	2014-08-03 06:55:00	2014-08-03 20:25:00	Helicopter2	0	105.1752	2014-08-03 22:56:47	29.7	2014-07-05	2014-08-03	30	30	Summer
X34	170	M	544613.6	3280154	2014-08-03 18:27:24	2014-08-03	2014-08-03 06:55:00	2014-08-03 20:25:00	Helicopter2	0	217.2394	2014-08-03 23:27:24	30.61667	2014-07-05	2014-08-03	30	30	Summer
X34	170	M	544575.2	3280085	2014-08-03 18:56:34	2014-08-03	2014-08-03 06:55:00	2014-08-03 20:25:00	Helicopter2	0	79.33984	2014-08-03 23:56:34	29.16667	2014-07-05	2014-08-03	30	30	Summer
X34	170	M	544558.3	3280076	2014-08-03 19:26:19	2014-08-03	2014-08-03 06:55:00	2014-08-03 20:25:00	Helicopter2	0	18.86657	2014-08-04 00:26:19	29.75	2014-07-05	2014-08-03	30	30	Summer
X34	170	M	544695.4	3280277	2014-08-03 19:56:29	2014-08-03	2014-08-03 06:55:00	2014-08-03 20:25:00	Helicopter2	0	243.2205	2014-08-04 00:56:29	30.16667	2014-07-05	2014-08-03	30	30	Summer
X34	170	M	544692	3280291	2014-08-03 20:26:35	2014-08-03	2014-08-03 06:55:00	2014-08-03 20:25:00	Helicopter2	0	14.23617	2014-08-04 01:26:35	30.1	2014-07-05	2014-08-03	30	30	Summer
X34	170	M	544589.4	3280160	2014-08-03 20:56:19	2014-08-03	2014-08-03 06:55:00	2014-08-03 20:25:00	Helicopter2	0	166.8152	2014-08-04 01:56:19	29.73333	2014-07-05	2014-08-03	30	30	Summer
X34	170	M	544438	3280103	2014-08-03 21:26:23	2014-08-03	2014-08-03 06:55:00	2014-08-03 20:25:00	Helicopter2	0	161.7729	2014-08-04 02:26:23	30.06667	2014-07-05	2014-08-03	30	30	Summer
X34	170	M	544368.9	3280005	2014-08-03 21:56:34	2014-08-03	2014-08-03 06:55:00	2014-08-03 20:25:00	Helicopter2	0	119.2308	2014-08-04 02:56:34	30.18333	2014-07-05	2014-08-03	30	30	Summer
X34	170	M	544211.6	3280016	2014-08-03 22:26:34	2014-08-03	2014-08-03 06:55:00	2014-08-03 20:25:00	Helicopter2	0	157.6693	2014-08-04 03:26:34	30	2014-07-05	2014-08-03	30	30	Summer
X34	170	M	544272.8	3279833	2014-08-03 22:56:34	2014-08-03	2014-08-03 06:55:00	2014-08-03 20:25:00	Helicopter2	0	192.5758	2014-08-04 03:56:34	30	2014-07-05	2014-08-03	30	30	Summer
X34	170	M	544284.1	3279848	2014-08-03 23:26:19	2014-08-03	2014-08-03 06:55:00	2014-08-03 20:25:00	Helicopter2	0	18.58548	2014-08-04 04:26:19	29.75	2014-07-05	2014-08-03	30	30	Summer
X34	170	M	544271.2	3279844	2014-08-03 23:56:18	2014-08-03	2014-08-03 06:55:00	2014-08-03 20:25:00	Helicopter2	0	13.38216	2014-08-04 04:56:18	29.98333	2014-07-05	2014-08-03	30	30	Summer
X37	171	M	543496.1	3280690	2014-07-05 00:18:53	2014-07-05	2014-07-05 06:39:00	2014-07-05 20:38:00	Helicopter2	0	26.91652	2014-07-05 05:18:53	30	2014-07-05	2014-08-03	1	30	Summer
X37	171	M	543526.4	3280747	2014-07-05 00:50:41	2014-07-05	2014-07-05 06:39:00	2014-07-05 20:38:00	Helicopter2	0	64.93852	2014-07-05 05:50:41	31.8	2014-07-05	2014-08-03	1	30	Summer
X37	171	M	543495.9	3280722	2014-07-05 01:18:53	2014-07-05	2014-07-05 06:39:00	2014-07-05 20:38:00	Helicopter2	0	39.45716	2014-07-05 06:18:53	28.2	2014-07-05	2014-08-03	1	30	Summer
X37	171	M	543507.9	3280746	2014-07-05 01:50:35	2014-07-05	2014-07-05 06:39:00	2014-07-05 20:38:00	Helicopter2	0	26.81757	2014-07-05 06:50:35	31.7	2014-07-05	2014-08-03	1	30	Summer
X37	171	M	543504.9	3280682	2014-07-05 02:19:34	2014-07-05	2014-07-05 06:39:00	2014-07-05 20:38:00	Helicopter2	0	64.68302	2014-07-05 07:19:34	28.98333	2014-07-05	2014-08-03	1	30	Summer
X37	171	M	543500.9	3280678	2014-07-05 02:48:52	2014-07-05	2014-07-05 06:39:00	2014-07-05 20:38:00	Helicopter2	0	5.395905	2014-07-05 07:48:52	29.3	2014-07-05	2014-08-03	1	30	Summer
X37	171	M	543599.4	3280640	2014-07-05 03:19:22	2014-07-05	2014-07-05 06:39:00	2014-07-05 20:38:00	Helicopter2	0	105.3797	2014-07-05 08:19:22	30.5	2014-07-05	2014-08-03	1	30	Summer
X37	171	M	543554.8	3280708	2014-07-05 03:49:17	2014-07-05	2014-07-05 06:39:00	2014-07-05 20:38:00	Helicopter2	0	80.64381	2014-07-05 08:49:17	29.91667	2014-07-05	2014-08-03	1	30	Summer
X37	171	M	543529.1	3280687	2014-07-05 04:18:53	2014-07-05	2014-07-05 06:39:00	2014-07-05 20:38:00	Helicopter2	0	32.84671	2014-07-05 09:18:53	29.6	2014-07-05	2014-08-03	1	30	Summer
X37	171	M	543545.2	3280695	2014-07-05 04:48:52	2014-07-05	2014-07-05 06:39:00	2014-07-05 20:38:00	Helicopter2	0	17.78597	2014-07-05 09:48:52	29.98333	2014-07-05	2014-08-03	1	30	Summer
X37	171	M	543545.2	3280693	2014-07-05 05:18:52	2014-07-05	2014-07-05 06:39:00	2014-07-05 20:38:00	Helicopter2	0	1.883683	2014-07-05 10:18:52	30	2014-07-05	2014-08-03	1	30	Summer
X37	171	M	543590.3	3280714	2014-07-05 05:49:04	2014-07-05	2014-07-05 06:39:00	2014-07-05 20:38:00	Helicopter2	0	49.9536	2014-07-05 10:49:04	30.2	2014-07-05	2014-08-03	1	30	Summer
X37	171	M	543573.4	3280719	2014-07-05 06:18:53	2014-07-05	2014-07-05 06:39:00	2014-07-05 20:38:00	Helicopter2	0	17.53542	2014-07-05 11:18:53	29.81667	2014-07-05	2014-08-03	1	30	Summer
X37	171	M	543559.6	3280719	2014-07-05 06:48:53	2014-07-05	2014-07-05 06:39:00	2014-07-05 20:38:00	Helicopter2	0	13.74292	2014-07-05 11:48:53	30	2014-07-05	2014-08-03	1	30	Summer
X37	171	M	543554.8	3280719	2014-07-05 07:18:59	2014-07-05	2014-07-05 06:39:00	2014-07-05 20:38:00	Helicopter2	0	4.839057	2014-07-05 12:18:59	30.1	2014-07-05	2014-08-03	1	30	Summer
X37	171	M	543545.9	3280717	2014-07-05 07:49:58	2014-07-05	2014-07-05 06:39:00	2014-07-05 20:38:00	Helicopter2	0	9.078653	2014-07-05 12:49:58	30.98333	2014-07-05	2014-08-03	1	30	Summer
X37	171	M	543548.4	3280702	2014-07-05 08:19:05	2014-07-05	2014-07-05 06:39:00	2014-07-05 20:38:00	Helicopter2	0	15.0437	2014-07-05 13:19:05	29.11667	2014-07-05	2014-08-03	1	30	Summer
X37	171	M	543542.8	3280700	2014-07-05 08:49:04	2014-07-05	2014-07-05 06:39:00	2014-07-05 20:38:00	Helicopter2	0	5.88663	2014-07-05 13:49:04	29.98333	2014-07-05	2014-08-03	1	30	Summer
X37	171	M	543553.2	3280702	2014-07-05 09:18:53	2014-07-05	2014-07-05 06:39:00	2014-07-05 20:38:00	Helicopter2	0	10.60167	2014-07-05 14:18:53	29.81667	2014-07-05	2014-08-03	1	30	Summer
X37	171	M	543550.7	3280715	2014-07-05 09:49:22	2014-07-05	2014-07-05 06:39:00	2014-07-05 20:38:00	Helicopter2	0	13.18802	2014-07-05 14:49:22	30.48333	2014-07-05	2014-08-03	1	30	Summer
X37	171	M	543542.7	3280712	2014-07-05 10:18:53	2014-07-05	2014-07-05 06:39:00	2014-07-05 20:38:00	Helicopter2	0	8.497063	2014-07-05 15:18:53	29.51667	2014-07-05	2014-08-03	1	30	Summer
X37	171	M	543523.3	3280718	2014-07-05 10:48:52	2014-07-05	2014-07-05 06:39:00	2014-07-05 20:38:00	Helicopter2	0	20.13351	2014-07-05 15:48:52	29.98333	2014-07-05	2014-08-03	1	30	Summer
X37	171	M	543504.1	3280679	2014-07-05 11:18:59	2014-07-05	2014-07-05 06:39:00	2014-07-05 20:38:00	Helicopter2	0	43.34382	2014-07-05 16:18:59	30.11667	2014-07-05	2014-08-03	1	30	Summer
X37	171	M	543509	3280670	2014-07-05 11:49:10	2014-07-05	2014-07-05 06:39:00	2014-07-05 20:38:00	Helicopter2	0	10.3922	2014-07-05 16:49:10	30.18333	2014-07-05	2014-08-03	1	30	Summer
X37	171	M	543510.6	3280684	2014-07-05 12:19:28	2014-07-05	2014-07-05 06:39:00	2014-07-05 20:38:00	Helicopter2	0	13.94799	2014-07-05 17:19:28	30.3	2014-07-05	2014-08-03	1	30	Summer
X37	171	M	543501	3280653	2014-07-05 12:49:23	2014-07-05	2014-07-05 06:39:00	2014-07-05 20:38:00	Helicopter2	0	31.97139	2014-07-05 17:49:23	29.91667	2014-07-05	2014-08-03	1	30	Summer
X37	171	M	543488	3280676	2014-07-05 13:18:53	2014-07-05	2014-07-05 06:39:00	2014-07-05 20:38:00	Helicopter2	0	26.44564	2014-07-05 18:18:53	29.5	2014-07-05	2014-08-03	1	30	Summer
X37	171	M	543519.4	3280691	2014-07-05 13:49:03	2014-07-05	2014-07-05 06:39:00	2014-07-05 20:38:00	Helicopter2	0	34.73518	2014-07-05 18:49:03	30.16667	2014-07-05	2014-08-03	1	30	Summer
X37	171	M	543527.4	3280725	2014-07-05 14:19:21	2014-07-05	2014-07-05 06:39:00	2014-07-05 20:38:00	Helicopter2	0	35.19063	2014-07-05 19:19:21	30.3	2014-07-05	2014-08-03	1	30	Summer
X37	171	M	543527.4	3280729	2014-07-05 14:48:53	2014-07-05	2014-07-05 06:39:00	2014-07-05 20:38:00	Helicopter2	0	3.656562	2014-07-05 19:48:53	29.53333	2014-07-05	2014-08-03	1	30	Summer
X37	171	M	543533	3280721	2014-07-05 15:18:52	2014-07-05	2014-07-05 06:39:00	2014-07-05 20:38:00	Helicopter2	0	9.307196	2014-07-05 20:18:52	29.98333	2014-07-05	2014-08-03	1	30	Summer
X37	171	M	543569.9	3280764	2014-07-05 15:48:53	2014-07-05	2014-07-05 06:39:00	2014-07-05 20:38:00	Helicopter2	0	56.43044	2014-07-05 20:48:53	30.01667	2014-07-05	2014-08-03	1	30	Summer
X37	171	M	543470	3280560	2014-07-05 16:18:53	2014-07-05	2014-07-05 06:39:00	2014-07-05 20:38:00	Helicopter2	0	227.6145	2014-07-05 21:18:53	30	2014-07-05	2014-08-03	1	30	Summer
X37	171	M	543408.4	3280601	2014-07-05 16:49:28	2014-07-05	2014-07-05 06:39:00	2014-07-05 20:38:00	Helicopter2	0	74.10536	2014-07-05 21:49:28	30.58333	2014-07-05	2014-08-03	1	30	Summer
X37	171	M	542636.3	3280481	2014-07-05 17:18:48	2014-07-05	2014-07-05 06:39:00	2014-07-05 20:38:00	Helicopter2	0	781.4589	2014-07-05 22:18:48	29.33333	2014-07-05	2014-08-03	1	30	Summer
X37	171	M	542129	3280063	2014-07-05 17:49:04	2014-07-05	2014-07-05 06:39:00	2014-07-05 20:38:00	Helicopter2	0	656.9846	2014-07-05 22:49:04	30.26667	2014-07-05	2014-08-03	1	30	Summer
X37	171	M	541900.6	3279653	2014-07-05 18:18:53	2014-07-05	2014-07-05 06:39:00	2014-07-05 20:38:00	Helicopter2	0	469.2509	2014-07-05 23:18:53	29.81667	2014-07-05	2014-08-03	1	30	Summer
X37	171	M	541913.3	3279495	2014-07-05 18:49:03	2014-07-05	2014-07-05 06:39:00	2014-07-05 20:38:00	Helicopter2	0	159.2432	2014-07-05 23:49:03	30.16667	2014-07-05	2014-08-03	1	30	Summer
X37	171	M	541899.6	3279285	2014-07-05 19:18:49	2014-07-05	2014-07-05 06:39:00	2014-07-05 20:38:00	Helicopter2	0	210.1443	2014-07-06 00:18:49	29.76667	2014-07-05	2014-08-03	1	30	Summer
X37	171	M	541865.6	3279073	2014-07-05 19:49:04	2014-07-05	2014-07-05 06:39:00	2014-07-05 20:38:00	Helicopter2	0	214.2517	2014-07-06 00:49:04	30.25	2014-07-05	2014-08-03	1	30	Summer
X37	171	M	541878	3279006	2014-07-05 20:18:48	2014-07-05	2014-07-05 06:39:00	2014-07-05 20:38:00	Helicopter2	0	68.55608	2014-07-06 01:18:48	29.73333	2014-07-05	2014-08-03	1	30	Summer
X37	171	M	541872.4	3279002	2014-07-05 20:48:53	2014-07-05	2014-07-05 06:39:00	2014-07-05 20:38:00	Helicopter2	0	6.699928	2014-07-06 01:48:53	30.08333	2014-07-05	2014-08-03	1	30	Summer
X37	171	M	541876.4	3279001	2014-07-05 21:19:03	2014-07-05	2014-07-05 06:39:00	2014-07-05 20:38:00	Helicopter2	0	4.16094	2014-07-06 02:19:03	30.16667	2014-07-05	2014-08-03	1	30	Summer
X37	171	M	541874.8	3279003	2014-07-05 21:48:48	2014-07-05	2014-07-05 06:39:00	2014-07-05 20:38:00	Helicopter2	0	2.41885	2014-07-06 02:48:48	29.75	2014-07-05	2014-08-03	1	30	Summer
X37	171	M	541882	3279001	2014-07-05 22:18:49	2014-07-05	2014-07-05 06:39:00	2014-07-05 20:38:00	Helicopter2	0	7.473021	2014-07-06 03:18:49	30.01667	2014-07-05	2014-08-03	1	30	Summer
X37	171	M	541872.3	3279008	2014-07-05 22:48:52	2014-07-05	2014-07-05 06:39:00	2014-07-05 20:38:00	Helicopter2	0	11.61878	2014-07-06 03:48:52	30.05	2014-07-05	2014-08-03	1	30	Summer
X37	171	M	541885.2	3279006	2014-07-05 23:18:48	2014-07-05	2014-07-05 06:39:00	2014-07-05 20:38:00	Helicopter2	0	13.01091	2014-07-06 04:18:48	29.93333	2014-07-05	2014-08-03	1	30	Summer
X37	171	M	541876.4	3279012	2014-07-05 23:49:22	2014-07-05	2014-07-05 06:39:00	2014-07-05 20:38:00	Helicopter2	0	10.96934	2014-07-06 04:49:22	30.56667	2014-07-05	2014-08-03	1	30	Summer
X37	171	M	541871.5	3279020	2014-07-06 00:18:53	2014-07-06	2014-07-06 06:40:00	2014-07-06 20:38:00	Helicopter2	0	8.76954	2014-07-06 05:18:53	29.51667	2014-07-05	2014-08-03	2	30	Summer
X37	171	M	541852.2	3279021	2014-07-06 00:48:53	2014-07-06	2014-07-06 06:40:00	2014-07-06 20:38:00	Helicopter2	0	19.38479	2014-07-06 05:48:53	30	2014-07-05	2014-08-03	2	30	Summer
X37	171	M	541827.3	3278957	2014-07-06 01:19:04	2014-07-06	2014-07-06 06:40:00	2014-07-06 20:38:00	Helicopter2	0	68.46752	2014-07-06 06:19:04	30.18333	2014-07-05	2014-08-03	2	30	Summer
X37	171	M	541823.4	3278956	2014-07-06 01:48:53	2014-07-06	2014-07-06 06:40:00	2014-07-06 20:38:00	Helicopter2	0	4.092017	2014-07-06 06:48:53	29.81667	2014-07-05	2014-08-03	2	30	Summer
X37	171	M	541823.4	3278954	2014-07-06 02:18:53	2014-07-06	2014-07-06 06:40:00	2014-07-06 20:38:00	Helicopter2	0	1.772871	2014-07-06 07:18:53	30	2014-07-05	2014-08-03	2	30	Summer
X37	171	M	541819.3	3278948	2014-07-06 02:48:53	2014-07-06	2014-07-06 06:40:00	2014-07-06 20:38:00	Helicopter2	0	7.698455	2014-07-06 07:48:53	30	2014-07-05	2014-08-03	2	30	Summer
X37	171	M	541820.1	3278956	2014-07-06 03:18:53	2014-07-06	2014-07-06 06:40:00	2014-07-06 20:38:00	Helicopter2	0	8.346334	2014-07-06 08:18:53	30	2014-07-05	2014-08-03	2	30	Summer
X37	171	M	541823.4	3278944	2014-07-06 03:48:59	2014-07-06	2014-07-06 06:40:00	2014-07-06 20:38:00	Helicopter2	0	12.41118	2014-07-06 08:48:59	30.1	2014-07-05	2014-08-03	2	30	Summer
X37	171	M	541761.3	3278944	2014-07-06 04:18:52	2014-07-06	2014-07-06 06:40:00	2014-07-06 20:38:00	Helicopter2	0	62.14318	2014-07-06 09:18:52	29.88333	2014-07-05	2014-08-03	2	30	Summer
X37	171	M	541733	3278940	2014-07-06 04:48:53	2014-07-06	2014-07-06 06:40:00	2014-07-06 20:38:00	Helicopter2	0	28.50004	2014-07-06 09:48:53	30.01667	2014-07-05	2014-08-03	2	30	Summer
X37	171	M	541803.2	3278931	2014-07-06 05:18:59	2014-07-06	2014-07-06 06:40:00	2014-07-06 20:38:00	Helicopter2	0	70.79186	2014-07-06 10:18:59	30.1	2014-07-05	2014-08-03	2	30	Summer
X37	171	M	541826	3278908	2014-07-06 05:49:04	2014-07-06	2014-07-06 06:40:00	2014-07-06 20:38:00	Helicopter2	0	32.31437	2014-07-06 10:49:04	30.08333	2014-07-05	2014-08-03	2	30	Summer
X37	171	M	541824.3	3278916	2014-07-06 06:18:53	2014-07-06	2014-07-06 06:40:00	2014-07-06 20:38:00	Helicopter2	0	8.471685	2014-07-06 11:18:53	29.81667	2014-07-05	2014-08-03	2	30	Summer
X37	171	M	541829.1	3278916	2014-07-06 06:48:53	2014-07-06	2014-07-06 06:40:00	2014-07-06 20:38:00	Helicopter2	0	4.839824	2014-07-06 11:48:53	30	2014-07-05	2014-08-03	2	30	Summer
X37	171	M	541826.7	3278924	2014-07-06 07:19:04	2014-07-06	2014-07-06 06:40:00	2014-07-06 20:38:00	Helicopter2	0	7.808343	2014-07-06 12:19:04	30.18333	2014-07-05	2014-08-03	2	30	Summer
X37	171	M	541833.9	3278927	2014-07-06 07:48:53	2014-07-06	2014-07-06 06:40:00	2014-07-06 20:38:00	Helicopter2	0	8.128592	2014-07-06 12:48:53	29.81667	2014-07-05	2014-08-03	2	30	Summer
X37	171	M	541828.3	3278917	2014-07-06 08:18:59	2014-07-06	2014-07-06 06:40:00	2014-07-06 20:38:00	Helicopter2	0	11.63774	2014-07-06 13:18:59	30.1	2014-07-05	2014-08-03	2	30	Summer
X37	171	M	541811.5	3278881	2014-07-06 08:49:04	2014-07-06	2014-07-06 06:40:00	2014-07-06 20:38:00	Helicopter2	0	39.79658	2014-07-06 13:49:04	30.08333	2014-07-05	2014-08-03	2	30	Summer
X37	171	M	541813.2	3278854	2014-07-06 09:19:05	2014-07-06	2014-07-06 06:40:00	2014-07-06 20:38:00	Helicopter2	0	26.74874	2014-07-06 14:19:05	30.01667	2014-07-05	2014-08-03	2	30	Summer
X37	171	M	541803.5	3278854	2014-07-06 09:49:03	2014-07-06	2014-07-06 06:40:00	2014-07-06 20:38:00	Helicopter2	0	9.679701	2014-07-06 14:49:03	29.96667	2014-07-05	2014-08-03	2	30	Summer
X37	171	M	541802.7	3278859	2014-07-06 10:18:52	2014-07-06	2014-07-06 06:40:00	2014-07-06 20:38:00	Helicopter2	0	4.608507	2014-07-06 15:18:52	29.81667	2014-07-05	2014-08-03	2	30	Summer
X37	171	M	541804.4	3278849	2014-07-06 10:48:53	2014-07-06	2014-07-06 06:40:00	2014-07-06 20:38:00	Helicopter2	0	10.2166	2014-07-06 15:48:53	30.01667	2014-07-05	2014-08-03	2	30	Summer
X37	171	M	541808.5	3278804	2014-07-06 11:19:03	2014-07-06	2014-07-06 06:40:00	2014-07-06 20:38:00	Helicopter2	0	44.4991	2014-07-06 16:19:03	30.16667	2014-07-05	2014-08-03	2	30	Summer
X37	171	M	541869	3278815	2014-07-06 11:49:29	2014-07-06	2014-07-06 06:40:00	2014-07-06 20:38:00	Helicopter2	0	61.3329	2014-07-06 16:49:29	30.43333	2014-07-05	2014-08-03	2	30	Summer
X37	171	M	541788.3	3278832	2014-07-06 12:18:59	2014-07-06	2014-07-06 06:40:00	2014-07-06 20:38:00	Helicopter2	0	82.53443	2014-07-06 17:18:59	29.5	2014-07-05	2014-08-03	2	30	Summer
X37	171	M	541816.3	3278895	2014-07-06 12:48:53	2014-07-06	2014-07-06 06:40:00	2014-07-06 20:38:00	Helicopter2	0	68.79029	2014-07-06 17:48:53	29.9	2014-07-05	2014-08-03	2	30	Summer
X37	171	M	541812.2	3278915	2014-07-06 13:19:05	2014-07-06	2014-07-06 06:40:00	2014-07-06 20:38:00	Helicopter2	0	20.7894	2014-07-06 18:19:05	30.2	2014-07-05	2014-08-03	2	30	Summer
X37	171	M	541812.2	3278918	2014-07-06 13:49:23	2014-07-06	2014-07-06 06:40:00	2014-07-06 20:38:00	Helicopter2	0	2.770111	2014-07-06 18:49:23	30.3	2014-07-05	2014-08-03	2	30	Summer
X37	171	M	541811.3	3278954	2014-07-06 14:18:49	2014-07-06	2014-07-06 06:40:00	2014-07-06 20:38:00	Helicopter2	0	36.01977	2014-07-06 19:18:49	29.43333	2014-07-05	2014-08-03	2	30	Summer
X37	171	M	541838	3278928	2014-07-06 14:49:04	2014-07-06	2014-07-06 06:40:00	2014-07-06 20:38:00	Helicopter2	0	37.1597	2014-07-06 19:49:04	30.25	2014-07-05	2014-08-03	2	30	Summer
X37	171	M	541829.9	3278920	2014-07-06 15:18:52	2014-07-06	2014-07-06 06:40:00	2014-07-06 20:38:00	Helicopter2	0	11.6264	2014-07-06 20:18:52	29.8	2014-07-05	2014-08-03	2	30	Summer
X37	171	M	541833.2	3278913	2014-07-06 15:48:49	2014-07-06	2014-07-06 06:40:00	2014-07-06 20:38:00	Helicopter2	0	8.01951	2014-07-06 20:48:49	29.95	2014-07-05	2014-08-03	2	30	Summer
X37	171	M	541817	3278935	2014-07-06 16:18:49	2014-07-06	2014-07-06 06:40:00	2014-07-06 20:38:00	Helicopter2	0	27.43013	2014-07-06 21:18:49	30	2014-07-05	2014-08-03	2	30	Summer
X37	171	M	541838	3278937	2014-07-06 16:48:49	2014-07-06	2014-07-06 06:40:00	2014-07-06 20:38:00	Helicopter2	0	21.07948	2014-07-06 21:48:49	30	2014-07-05	2014-08-03	2	30	Summer
X37	171	M	541821.9	3278908	2014-07-06 17:18:49	2014-07-06	2014-07-06 06:40:00	2014-07-06 20:38:00	Helicopter2	0	32.84136	2014-07-06 22:18:49	30	2014-07-05	2014-08-03	2	30	Summer
X37	171	M	541864.8	3278879	2014-07-06 17:49:21	2014-07-06	2014-07-06 06:40:00	2014-07-06 20:38:00	Helicopter2	0	51.45609	2014-07-06 22:49:21	30.53333	2014-07-05	2014-08-03	2	30	Summer
X37	171	M	541877.6	3278888	2014-07-06 18:18:49	2014-07-06	2014-07-06 06:40:00	2014-07-06 20:38:00	Helicopter2	0	15.32321	2014-07-06 23:18:49	29.46667	2014-07-05	2014-08-03	2	30	Summer
X37	171	M	541884	3278917	2014-07-06 18:48:59	2014-07-06	2014-07-06 06:40:00	2014-07-06 20:38:00	Helicopter2	0	30.17906	2014-07-06 23:48:59	30.16667	2014-07-05	2014-08-03	2	30	Summer
X37	171	M	541854.2	3278893	2014-07-06 19:18:49	2014-07-06	2014-07-06 06:40:00	2014-07-06 20:38:00	Helicopter2	0	38.3072	2014-07-07 00:18:49	29.83333	2014-07-05	2014-08-03	2	30	Summer
X37	171	M	541910.4	3278977	2014-07-06 19:48:48	2014-07-06	2014-07-06 06:40:00	2014-07-06 20:38:00	Helicopter2	0	101.2414	2014-07-07 00:48:48	29.98333	2014-07-05	2014-08-03	2	30	Summer
X37	171	M	541909.4	3279004	2014-07-06 20:18:52	2014-07-06	2014-07-06 06:40:00	2014-07-06 20:38:00	Helicopter2	0	26.82883	2014-07-07 01:18:52	30.06667	2014-07-05	2014-08-03	2	30	Summer
X37	171	M	541928.8	3279002	2014-07-06 20:48:52	2014-07-06	2014-07-06 06:40:00	2014-07-06 20:38:00	Helicopter2	0	19.55633	2014-07-07 01:48:52	30	2014-07-05	2014-08-03	2	30	Summer
X37	171	M	541901.3	3279027	2014-07-06 21:18:49	2014-07-06	2014-07-06 06:40:00	2014-07-06 20:38:00	Helicopter2	0	37.64208	2014-07-07 02:18:49	29.95	2014-07-05	2014-08-03	2	30	Summer
X37	171	M	541839.2	3279025	2014-07-06 21:48:49	2014-07-06	2014-07-06 06:40:00	2014-07-06 20:38:00	Helicopter2	0	62.17128	2014-07-07 02:48:49	30	2014-07-05	2014-08-03	2	30	Summer
X37	171	M	541815.2	3278975	2014-07-06 22:19:04	2014-07-06	2014-07-06 06:40:00	2014-07-06 20:38:00	Helicopter2	0	55.4239	2014-07-07 03:19:04	30.25	2014-07-05	2014-08-03	2	30	Summer
X37	171	M	541827.3	3278968	2014-07-06 22:48:48	2014-07-06	2014-07-06 06:40:00	2014-07-06 20:38:00	Helicopter2	0	14.13787	2014-07-07 03:48:48	29.73333	2014-07-05	2014-08-03	2	30	Summer
X37	171	M	541819.2	3278971	2014-07-06 23:19:03	2014-07-06	2014-07-06 06:40:00	2014-07-06 20:38:00	Helicopter2	0	8.498223	2014-07-07 04:19:03	30.25	2014-07-05	2014-08-03	2	30	Summer
X37	171	M	541807.2	3278942	2014-07-06 23:48:49	2014-07-06	2014-07-06 06:40:00	2014-07-06 20:38:00	Helicopter2	0	31.14472	2014-07-07 04:48:49	29.76667	2014-07-05	2014-08-03	2	30	Summer
X37	171	M	541749.9	3278753	2014-07-07 00:18:48	2014-07-07	2014-07-07 06:40:00	2014-07-07 20:38:00	Helicopter2	0	197.965	2014-07-07 05:18:48	29.98333	2014-07-05	2014-08-03	3	30	Summer
X37	171	M	541712.9	3278718	2014-07-07 00:49:03	2014-07-07	2014-07-07 06:40:00	2014-07-07 20:38:00	Helicopter2	0	50.39007	2014-07-07 05:49:03	30.25	2014-07-05	2014-08-03	3	30	Summer
X37	171	M	541679.8	3278736	2014-07-07 01:18:47	2014-07-07	2014-07-07 06:40:00	2014-07-07 20:38:00	Helicopter2	0	37.44911	2014-07-07 06:18:47	29.73333	2014-07-05	2014-08-03	3	30	Summer
X37	171	M	541687.8	3278735	2014-07-07 01:49:04	2014-07-07	2014-07-07 06:40:00	2014-07-07 20:38:00	Helicopter2	0	8.082989	2014-07-07 06:49:04	30.28333	2014-07-05	2014-08-03	3	30	Summer
X37	171	M	541807.2	3278942	2014-07-07 02:18:48	2014-07-07	2014-07-07 06:40:00	2014-07-07 20:38:00	Helicopter2	0	239.1725	2014-07-07 07:18:48	29.73333	2014-07-05	2014-08-03	3	30	Summer
X37	171	M	541816.9	3278938	2014-07-07 02:48:46	2014-07-07	2014-07-07 06:40:00	2014-07-07 20:38:00	Helicopter2	0	10.34725	2014-07-07 07:48:46	29.96667	2014-07-05	2014-08-03	3	30	Summer
X37	171	M	541817.7	3278941	2014-07-07 03:18:47	2014-07-07	2014-07-07 06:40:00	2014-07-07 20:38:00	Helicopter2	0	2.876311	2014-07-07 08:18:47	30.01667	2014-07-05	2014-08-03	3	30	Summer
X37	171	M	541885.3	3278989	2014-07-07 03:48:48	2014-07-07	2014-07-07 06:40:00	2014-07-07 20:38:00	Helicopter2	0	83.02387	2014-07-07 08:48:48	30.01667	2014-07-05	2014-08-03	3	30	Summer
X37	171	M	541875.7	3278968	2014-07-07 04:18:58	2014-07-07	2014-07-07 06:40:00	2014-07-07 20:38:00	Helicopter2	0	23.27219	2014-07-07 09:18:58	30.16667	2014-07-05	2014-08-03	3	30	Summer
X37	171	M	541881.3	3278983	2014-07-07 04:48:47	2014-07-07	2014-07-07 06:40:00	2014-07-07 20:38:00	Helicopter2	0	15.80487	2014-07-07 09:48:47	29.81667	2014-07-05	2014-08-03	3	30	Summer
X37	171	M	541865.1	3279007	2014-07-07 05:18:48	2014-07-07	2014-07-07 06:40:00	2014-07-07 20:38:00	Helicopter2	0	28.97318	2014-07-07 10:18:48	30.01667	2014-07-05	2014-08-03	3	30	Summer
X37	171	M	541861	3279005	2014-07-07 05:48:48	2014-07-07	2014-07-07 06:40:00	2014-07-07 20:38:00	Helicopter2	0	4.480611	2014-07-07 10:48:48	30	2014-07-05	2014-08-03	3	30	Summer
X37	171	M	541812.6	3279020	2014-07-07 06:19:03	2014-07-07	2014-07-07 06:40:00	2014-07-07 20:38:00	Helicopter2	0	50.59178	2014-07-07 11:19:03	30.25	2014-07-05	2014-08-03	3	30	Summer
X37	171	M	541826.9	3279083	2014-07-07 06:49:00	2014-07-07	2014-07-07 06:40:00	2014-07-07 20:38:00	Helicopter2	0	65.34601	2014-07-07 11:49:00	29.95	2014-07-05	2014-08-03	3	30	Summer
X37	171	M	541847.1	3279078	2014-07-07 07:18:47	2014-07-07	2014-07-07 06:40:00	2014-07-07 20:38:00	Helicopter2	0	20.97507	2014-07-07 12:18:47	29.78333	2014-07-05	2014-08-03	3	30	Summer
X37	171	M	541861.6	3279082	2014-07-07 07:48:47	2014-07-07	2014-07-07 06:40:00	2014-07-07 20:38:00	Helicopter2	0	15.00006	2014-07-07 12:48:47	30	2014-07-05	2014-08-03	3	30	Summer
X37	171	M	541864.7	3279108	2014-07-07 08:18:48	2014-07-07	2014-07-07 06:40:00	2014-07-07 20:38:00	Helicopter2	0	26.89424	2014-07-07 13:18:48	30.01667	2014-07-05	2014-08-03	3	30	Summer
X37	171	M	541871.9	3279137	2014-07-07 08:49:03	2014-07-07	2014-07-07 06:40:00	2014-07-07 20:38:00	Helicopter2	0	29.60233	2014-07-07 13:49:03	30.25	2014-07-05	2014-08-03	3	30	Summer
X37	171	M	541879	3279174	2014-07-07 09:18:48	2014-07-07	2014-07-07 06:40:00	2014-07-07 20:38:00	Helicopter2	0	37.60527	2014-07-07 14:18:48	29.75	2014-07-05	2014-08-03	3	30	Summer
X37	171	M	541895	3279225	2014-07-07 09:48:48	2014-07-07	2014-07-07 06:40:00	2014-07-07 20:38:00	Helicopter2	0	53.26068	2014-07-07 14:48:48	30	2014-07-05	2014-08-03	3	30	Summer
X37	171	M	541915.8	3279232	2014-07-07 10:19:04	2014-07-07	2014-07-07 06:40:00	2014-07-07 20:38:00	Helicopter2	0	22.1864	2014-07-07 15:19:04	30.26667	2014-07-05	2014-08-03	3	30	Summer
X37	171	M	541913.4	3279248	2014-07-07 10:48:47	2014-07-07	2014-07-07 06:40:00	2014-07-07 20:38:00	Helicopter2	0	15.91923	2014-07-07 15:48:47	29.71667	2014-07-05	2014-08-03	3	30	Summer
X37	171	M	541910.7	3279320	2014-07-07 11:18:48	2014-07-07	2014-07-07 06:40:00	2014-07-07 20:38:00	Helicopter2	0	72.06357	2014-07-07 16:18:48	30.01667	2014-07-05	2014-08-03	3	30	Summer
X37	171	M	541913.8	3279368	2014-07-07 11:48:53	2014-07-07	2014-07-07 06:40:00	2014-07-07 20:38:00	Helicopter2	0	48.09109	2014-07-07 16:48:53	30.08333	2014-07-05	2014-08-03	3	30	Summer
X37	171	M	541938	3279364	2014-07-07 12:18:48	2014-07-07	2014-07-07 06:40:00	2014-07-07 20:38:00	Helicopter2	0	24.6416	2014-07-07 17:18:48	29.91667	2014-07-05	2014-08-03	3	30	Summer
X37	171	M	541912	3279406	2014-07-07 12:49:03	2014-07-07	2014-07-07 06:40:00	2014-07-07 20:38:00	Helicopter2	0	49.78256	2014-07-07 17:49:03	30.25	2014-07-05	2014-08-03	3	30	Summer
X37	171	M	541921.7	3279407	2014-07-07 13:19:04	2014-07-07	2014-07-07 06:40:00	2014-07-07 20:38:00	Helicopter2	0	9.719732	2014-07-07 18:19:04	30.01667	2014-07-05	2014-08-03	3	30	Summer
X37	171	M	541923.9	3279445	2014-07-07 13:49:07	2014-07-07	2014-07-07 06:40:00	2014-07-07 20:38:00	Helicopter2	0	37.97233	2014-07-07 18:49:07	30.05	2014-07-05	2014-08-03	3	30	Summer
X37	171	M	541932.9	3279436	2014-07-07 14:18:53	2014-07-07	2014-07-07 06:40:00	2014-07-07 20:38:00	Helicopter2	0	12.88129	2014-07-07 19:18:53	29.76667	2014-07-05	2014-08-03	3	30	Summer
X37	171	M	541937.7	3279434	2014-07-07 14:49:04	2014-07-07	2014-07-07 06:40:00	2014-07-07 20:38:00	Helicopter2	0	5.154106	2014-07-07 19:49:04	30.18333	2014-07-05	2014-08-03	3	30	Summer
X37	171	M	541922.3	3279439	2014-07-07 15:18:53	2014-07-07	2014-07-07 06:40:00	2014-07-07 20:38:00	Helicopter2	0	16.35677	2014-07-07 20:18:53	29.81667	2014-07-05	2014-08-03	3	30	Summer
X37	171	M	541932.7	3279480	2014-07-07 15:49:05	2014-07-07	2014-07-07 06:40:00	2014-07-07 20:38:00	Helicopter2	0	41.90433	2014-07-07 20:49:05	30.2	2014-07-05	2014-08-03	3	30	Summer
X37	171	M	541927.1	3279453	2014-07-07 16:18:53	2014-07-07	2014-07-07 06:40:00	2014-07-07 20:38:00	Helicopter2	0	27.30769	2014-07-07 21:18:53	29.8	2014-07-05	2014-08-03	3	30	Summer
X37	171	M	541935.2	3279460	2014-07-07 16:49:04	2014-07-07	2014-07-07 06:40:00	2014-07-07 20:38:00	Helicopter2	0	10.36375	2014-07-07 21:49:04	30.18333	2014-07-05	2014-08-03	3	30	Summer
X37	171	M	541917.4	3279453	2014-07-07 17:18:53	2014-07-07	2014-07-07 06:40:00	2014-07-07 20:38:00	Helicopter2	0	18.93376	2014-07-07 22:18:53	29.81667	2014-07-05	2014-08-03	3	30	Summer
X37	171	M	541896.5	3279451	2014-07-07 17:49:04	2014-07-07	2014-07-07 06:40:00	2014-07-07 20:38:00	Helicopter2	0	20.99173	2014-07-07 22:49:04	30.18333	2014-07-05	2014-08-03	3	30	Summer
X37	171	M	541891	3279416	2014-07-07 18:18:47	2014-07-07	2014-07-07 06:40:00	2014-07-07 20:38:00	Helicopter2	0	35.58624	2014-07-07 23:18:47	29.71667	2014-07-05	2014-08-03	3	30	Summer
X37	171	M	541919.1	3279435	2014-07-07 18:48:48	2014-07-07	2014-07-07 06:40:00	2014-07-07 20:38:00	Helicopter2	0	34.2756	2014-07-07 23:48:48	30.01667	2014-07-05	2014-08-03	3	30	Summer
X37	171	M	541909.7	3279369	2014-07-07 19:18:58	2014-07-07	2014-07-07 06:40:00	2014-07-07 20:38:00	Helicopter2	0	67.18362	2014-07-08 00:18:58	30.16667	2014-07-05	2014-08-03	3	30	Summer
X37	171	M	541890	3279253	2014-07-07 19:48:48	2014-07-07	2014-07-07 06:40:00	2014-07-07 20:38:00	Helicopter2	0	118.0738	2014-07-08 00:48:48	29.83333	2014-07-05	2014-08-03	3	30	Summer
X37	171	M	541890.1	3279240	2014-07-07 20:19:04	2014-07-07	2014-07-07 06:40:00	2014-07-07 20:38:00	Helicopter2	0	12.85332	2014-07-08 01:19:04	30.26667	2014-07-05	2014-08-03	3	30	Summer
X37	171	M	541884.4	3279239	2014-07-07 20:48:48	2014-07-07	2014-07-07 06:40:00	2014-07-07 20:38:00	Helicopter2	0	5.797245	2014-07-08 01:48:48	29.73333	2014-07-05	2014-08-03	3	30	Summer
X37	171	M	541891.3	3279102	2014-07-07 21:18:53	2014-07-07	2014-07-07 06:40:00	2014-07-07 20:38:00	Helicopter2	0	136.7758	2014-07-08 02:18:53	30.08333	2014-07-05	2014-08-03	3	30	Summer
X37	171	M	541874	3279000	2014-07-07 21:48:48	2014-07-07	2014-07-07 06:40:00	2014-07-07 20:38:00	Helicopter2	0	103.1402	2014-07-08 02:48:48	29.91667	2014-07-05	2014-08-03	3	30	Summer
X37	171	M	541882	3279025	2014-07-07 22:18:48	2014-07-07	2014-07-07 06:40:00	2014-07-07 20:38:00	Helicopter2	0	26.19353	2014-07-08 03:18:48	30	2014-07-05	2014-08-03	3	30	Summer
X37	171	M	541875.6	3279001	2014-07-07 22:48:48	2014-07-07	2014-07-07 06:40:00	2014-07-07 20:38:00	Helicopter2	0	24.79686	2014-07-08 03:48:48	30	2014-07-05	2014-08-03	3	30	Summer
X37	171	M	541864.4	3278995	2014-07-07 23:19:04	2014-07-07	2014-07-07 06:40:00	2014-07-07 20:38:00	Helicopter2	0	12.99282	2014-07-08 04:19:04	30.26667	2014-07-05	2014-08-03	3	30	Summer
X37	171	M	541871.6	3278999	2014-07-07 23:48:47	2014-07-07	2014-07-07 06:40:00	2014-07-07 20:38:00	Helicopter2	0	8.178995	2014-07-08 04:48:47	29.71667	2014-07-05	2014-08-03	3	30	Summer
X37	171	M	541916	3278976	2014-07-08 00:18:48	2014-07-08	2014-07-08 06:41:00	2014-07-08 20:38:00	Helicopter2	0	50.0167	2014-07-08 05:18:48	30.01667	2014-07-05	2014-08-03	4	30	Summer
X37	171	M	541876.5	3278995	2014-07-08 00:49:03	2014-07-08	2014-07-08 06:41:00	2014-07-08 20:38:00	Helicopter2	0	43.99634	2014-07-08 05:49:03	30.25	2014-07-05	2014-08-03	4	30	Summer
X37	171	M	541873.2	3278995	2014-07-08 01:18:48	2014-07-08	2014-07-08 06:41:00	2014-07-08 20:38:00	Helicopter2	0	3.291057	2014-07-08 06:18:48	29.75	2014-07-05	2014-08-03	4	30	Summer
X37	171	M	541848.9	3279001	2014-07-08 01:48:48	2014-07-08	2014-07-08 06:41:00	2014-07-08 20:38:00	Helicopter2	0	25.06646	2014-07-08 06:48:48	30	2014-07-05	2014-08-03	4	30	Summer
X37	171	M	541838.5	3278996	2014-07-08 02:18:48	2014-07-08	2014-07-08 06:41:00	2014-07-08 20:38:00	Helicopter2	0	11.83127	2014-07-08 07:18:48	30	2014-07-05	2014-08-03	4	30	Summer
X37	171	M	541828.8	3279001	2014-07-08 02:49:03	2014-07-08	2014-07-08 06:41:00	2014-07-08 20:38:00	Helicopter2	0	11.15295	2014-07-08 07:49:03	30.25	2014-07-05	2014-08-03	4	30	Summer
X37	171	M	541840.1	3279000	2014-07-08 03:18:47	2014-07-08	2014-07-08 06:41:00	2014-07-08 20:38:00	Helicopter2	0	11.36892	2014-07-08 08:18:47	29.73333	2014-07-05	2014-08-03	4	30	Summer
X37	171	M	541824.9	3278969	2014-07-08 03:48:48	2014-07-08	2014-07-08 06:41:00	2014-07-08 20:38:00	Helicopter2	0	34.93096	2014-07-08 08:48:48	30.01667	2014-07-05	2014-08-03	4	30	Summer
X37	171	M	541828.2	3278960	2014-07-08 04:18:48	2014-07-08	2014-07-08 06:41:00	2014-07-08 20:38:00	Helicopter2	0	9.76789	2014-07-08 09:18:48	30	2014-07-05	2014-08-03	4	30	Summer
X37	171	M	541828.1	3278975	2014-07-08 04:48:48	2014-07-08	2014-07-08 06:41:00	2014-07-08 20:38:00	Helicopter2	0	15.62343	2014-07-08 09:48:48	30	2014-07-05	2014-08-03	4	30	Summer
X37	171	M	541826.4	3278987	2014-07-08 05:18:53	2014-07-08	2014-07-08 06:41:00	2014-07-08 20:38:00	Helicopter2	0	12.18927	2014-07-08 10:18:53	30.08333	2014-07-05	2014-08-03	4	30	Summer
X37	171	M	541658.9	3278942	2014-07-08 05:48:59	2014-07-08	2014-07-08 06:41:00	2014-07-08 20:38:00	Helicopter2	0	173.5041	2014-07-08 10:48:59	30.1	2014-07-05	2014-08-03	4	30	Summer
X37	171	M	541763.8	3278904	2014-07-08 06:18:49	2014-07-08	2014-07-08 06:41:00	2014-07-08 20:38:00	Helicopter2	0	111.7741	2014-07-08 11:18:49	29.83333	2014-07-05	2014-08-03	4	30	Summer
X37	171	M	541784.9	3278892	2014-07-08 06:48:48	2014-07-08	2014-07-08 06:41:00	2014-07-08 20:38:00	Helicopter2	0	24.22963	2014-07-08 11:48:48	29.98333	2014-07-05	2014-08-03	4	30	Summer
X37	171	M	541797	3278890	2014-07-08 07:19:03	2014-07-08	2014-07-08 06:41:00	2014-07-08 20:38:00	Helicopter2	0	12.22878	2014-07-08 12:19:03	30.25	2014-07-05	2014-08-03	4	30	Summer
X37	171	M	541798.4	3278916	2014-07-08 07:48:49	2014-07-08	2014-07-08 06:41:00	2014-07-08 20:38:00	Helicopter2	0	25.86385	2014-07-08 12:48:49	29.76667	2014-07-05	2014-08-03	4	30	Summer
X37	171	M	541806.6	3278905	2014-07-08 08:18:53	2014-07-08	2014-07-08 06:41:00	2014-07-08 20:38:00	Helicopter2	0	13.74365	2014-07-08 13:18:53	30.06667	2014-07-05	2014-08-03	4	30	Summer
X37	171	M	541798.5	3278901	2014-07-08 08:49:04	2014-07-08	2014-07-08 06:41:00	2014-07-08 20:38:00	Helicopter2	0	8.915273	2014-07-08 13:49:04	30.18333	2014-07-05	2014-08-03	4	30	Summer
X37	171	M	541822	3278891	2014-07-08 09:18:53	2014-07-08	2014-07-08 06:41:00	2014-07-08 20:38:00	Helicopter2	0	25.54679	2014-07-08 14:18:53	29.81667	2014-07-05	2014-08-03	4	30	Summer
X37	171	M	541796.9	3278910	2014-07-08 09:48:54	2014-07-08	2014-07-08 06:41:00	2014-07-08 20:38:00	Helicopter2	0	31.08195	2014-07-08 14:48:54	30.01667	2014-07-05	2014-08-03	4	30	Summer
X37	171	M	541807.3	3278917	2014-07-08 10:19:03	2014-07-08	2014-07-08 06:41:00	2014-07-08 20:38:00	Helicopter2	0	12.75805	2014-07-08 15:19:03	30.15	2014-07-05	2014-08-03	4	30	Summer
X37	171	M	541833.2	3278925	2014-07-08 10:48:53	2014-07-08	2014-07-08 06:41:00	2014-07-08 20:38:00	Helicopter2	0	26.88978	2014-07-08 15:48:53	29.83333	2014-07-05	2014-08-03	4	30	Summer
X37	171	M	541861.3	3278944	2014-07-08 11:20:04	2014-07-08	2014-07-08 06:41:00	2014-07-08 20:38:00	Helicopter2	0	34.19683	2014-07-08 16:20:04	31.18333	2014-07-05	2014-08-03	4	30	Summer
X37	171	M	541875	3278949	2014-07-08 11:48:48	2014-07-08	2014-07-08 06:41:00	2014-07-08 20:38:00	Helicopter2	0	14.51153	2014-07-08 16:48:48	28.73333	2014-07-05	2014-08-03	4	30	Summer
X37	171	M	541863.6	3278958	2014-07-08 12:19:04	2014-07-08	2014-07-08 06:41:00	2014-07-08 20:38:00	Helicopter2	0	14.58902	2014-07-08 17:19:04	30.26667	2014-07-05	2014-08-03	4	30	Summer
X37	171	M	541870.8	3278971	2014-07-08 12:49:04	2014-07-08	2014-07-08 06:41:00	2014-07-08 20:38:00	Helicopter2	0	14.85839	2014-07-08 17:49:04	30	2014-07-05	2014-08-03	4	30	Summer
X37	171	M	541856.3	3278964	2014-07-08 13:20:28	2014-07-08	2014-07-08 06:41:00	2014-07-08 20:38:00	Helicopter2	0	15.9233	2014-07-08 18:20:28	31.4	2014-07-05	2014-08-03	4	30	Summer
X37	171	M	541888.7	3278947	2014-07-08 13:48:49	2014-07-08	2014-07-08 06:41:00	2014-07-08 20:38:00	Helicopter2	0	36.76577	2014-07-08 18:48:49	28.35	2014-07-05	2014-08-03	4	30	Summer
X37	171	M	541871	3278934	2014-07-08 14:18:48	2014-07-08	2014-07-08 06:41:00	2014-07-08 20:38:00	Helicopter2	0	22.02914	2014-07-08 19:18:48	29.98333	2014-07-05	2014-08-03	4	30	Summer
X37	171	M	541868.5	3278950	2014-07-08 14:49:05	2014-07-08	2014-07-08 06:41:00	2014-07-08 20:38:00	Helicopter2	0	15.91923	2014-07-08 19:49:05	30.28333	2014-07-05	2014-08-03	4	30	Summer
X37	171	M	541861.3	3278944	2014-07-08 15:18:48	2014-07-08	2014-07-08 06:41:00	2014-07-08 20:38:00	Helicopter2	0	9.132226	2014-07-08 20:18:48	29.71667	2014-07-05	2014-08-03	4	30	Summer
X37	171	M	541879.5	3279026	2014-07-08 15:48:53	2014-07-08	2014-07-08 06:41:00	2014-07-08 20:38:00	Helicopter2	0	84.29125	2014-07-08 20:48:53	30.08333	2014-07-05	2014-08-03	4	30	Summer
X37	171	M	541908.1	3278940	2014-07-08 16:19:04	2014-07-08	2014-07-08 06:41:00	2014-07-08 20:38:00	Helicopter2	0	91.35313	2014-07-08 21:19:04	30.18333	2014-07-05	2014-08-03	4	30	Summer
X37	171	M	541901.8	3278900	2014-07-08 16:49:05	2014-07-08	2014-07-08 06:41:00	2014-07-08 20:38:00	Helicopter2	0	40.19465	2014-07-08 21:49:05	30.01667	2014-07-05	2014-08-03	4	30	Summer
X37	171	M	541890.4	3278916	2014-07-08 17:19:05	2014-07-08	2014-07-08 06:41:00	2014-07-08 20:38:00	Helicopter2	0	19.38624	2014-07-08 22:19:05	30	2014-07-05	2014-08-03	4	30	Summer
X37	171	M	541892.8	3278926	2014-07-08 17:48:47	2014-07-08	2014-07-08 06:41:00	2014-07-08 20:38:00	Helicopter2	0	10.36952	2014-07-08 22:48:47	29.7	2014-07-05	2014-08-03	4	30	Summer
X37	171	M	541900.1	3278915	2014-07-08 18:18:53	2014-07-08	2014-07-08 06:41:00	2014-07-08 20:38:00	Helicopter2	0	13.24689	2014-07-08 23:18:53	30.1	2014-07-05	2014-08-03	4	30	Summer
X37	171	M	541889.5	3278939	2014-07-08 18:49:05	2014-07-08	2014-07-08 06:41:00	2014-07-08 20:38:00	Helicopter2	0	26.21884	2014-07-08 23:49:05	30.2	2014-07-05	2014-08-03	4	30	Summer
X37	171	M	541898.4	3278942	2014-07-08 19:18:48	2014-07-08	2014-07-08 06:41:00	2014-07-08 20:38:00	Helicopter2	0	9.626731	2014-07-09 00:18:48	29.71667	2014-07-05	2014-08-03	4	30	Summer
X37	171	M	541902.4	3278933	2014-07-08 19:48:48	2014-07-08	2014-07-08 06:41:00	2014-07-08 20:38:00	Helicopter2	0	10.01652	2014-07-09 00:48:48	30	2014-07-05	2014-08-03	4	30	Summer
X37	171	M	541938.6	3278962	2014-07-08 20:18:48	2014-07-08	2014-07-08 06:41:00	2014-07-08 20:38:00	Helicopter2	0	46.20428	2014-07-09 01:18:48	30	2014-07-05	2014-08-03	4	30	Summer
X37	171	M	541961.4	3278941	2014-07-08 20:48:48	2014-07-08	2014-07-08 06:41:00	2014-07-08 20:38:00	Helicopter2	0	30.99898	2014-07-09 01:48:48	30	2014-07-05	2014-08-03	4	30	Summer
X37	171	M	541876.3	3278814	2014-07-08 21:19:04	2014-07-08	2014-07-08 06:41:00	2014-07-08 20:38:00	Helicopter2	0	152.7547	2014-07-09 02:19:04	30.26667	2014-07-05	2014-08-03	4	30	Summer
X37	171	M	541777.1	3278796	2014-07-08 21:48:49	2014-07-08	2014-07-08 06:41:00	2014-07-08 20:38:00	Helicopter2	0	100.7501	2014-07-09 02:48:49	29.75	2014-07-05	2014-08-03	4	30	Summer
X37	171	M	541793.7	3278877	2014-07-08 22:19:04	2014-07-08	2014-07-08 06:41:00	2014-07-08 20:38:00	Helicopter2	0	82.96733	2014-07-09 03:19:04	30.25	2014-07-05	2014-08-03	4	30	Summer
X37	171	M	541815.2	3278954	2014-07-08 22:48:47	2014-07-08	2014-07-08 06:41:00	2014-07-08 20:38:00	Helicopter2	0	79.70976	2014-07-09 03:48:47	29.71667	2014-07-05	2014-08-03	4	30	Summer
X37	171	M	541820.1	3278947	2014-07-08 23:18:47	2014-07-08	2014-07-08 06:41:00	2014-07-08 20:38:00	Helicopter2	0	8.862168	2014-07-09 04:18:47	30	2014-07-05	2014-08-03	4	30	Summer
X37	171	M	541815.3	3278943	2014-07-08 23:48:59	2014-07-08	2014-07-08 06:41:00	2014-07-08 20:38:00	Helicopter2	0	6.065815	2014-07-09 04:48:59	30.2	2014-07-05	2014-08-03	4	30	Summer
X37	171	M	541819.3	3278944	2014-07-09 00:18:47	2014-07-09	2014-07-09 06:41:00	2014-07-09 20:38:00	Helicopter2	0	4.16096	2014-07-09 05:18:47	29.8	2014-07-05	2014-08-03	5	30	Summer
X37	171	M	541821.8	3278942	2014-07-09 00:49:03	2014-07-09	2014-07-09 06:41:00	2014-07-09 20:38:00	Helicopter2	0	3.066623	2014-07-09 05:49:03	30.26667	2014-07-05	2014-08-03	5	30	Summer
X37	171	M	541820.9	3278974	2014-07-09 01:18:48	2014-07-09	2014-07-09 06:41:00	2014-07-09 20:38:00	Helicopter2	0	31.47799	2014-07-09 06:18:48	29.75	2014-07-05	2014-08-03	5	30	Summer
X37	171	M	541826.5	3278965	2014-07-09 01:48:47	2014-07-09	2014-07-09 06:41:00	2014-07-09 20:38:00	Helicopter2	0	10.02899	2014-07-09 06:48:47	29.98333	2014-07-05	2014-08-03	5	30	Summer
X37	171	M	541819.3	3278966	2014-07-09 02:18:47	2014-07-09	2014-07-09 06:41:00	2014-07-09 20:38:00	Helicopter2	0	7.313622	2014-07-09 07:18:47	30	2014-07-05	2014-08-03	5	30	Summer
X37	171	M	541878	3278996	2014-07-09 02:49:04	2014-07-09	2014-07-09 06:41:00	2014-07-09 20:38:00	Helicopter2	0	65.86963	2014-07-09 07:49:04	30.28333	2014-07-05	2014-08-03	5	30	Summer
X37	171	M	541874	3278996	2014-07-09 03:18:47	2014-07-09	2014-07-09 06:41:00	2014-07-09 20:38:00	Helicopter2	0	3.968628	2014-07-09 08:18:47	29.71667	2014-07-05	2014-08-03	5	30	Summer
X37	171	M	541875.6	3279002	2014-07-09 04:19:03	2014-07-09	2014-07-09 06:41:00	2014-07-09 20:38:00	Helicopter2	0	6.610636	2014-07-09 09:19:03	60.26667	2014-07-05	2014-08-03	5	30	Summer
X37	171	M	541898.8	3279054	2014-07-09 04:48:53	2014-07-09	2014-07-09 06:41:00	2014-07-09 20:38:00	Helicopter2	0	56.80074	2014-07-09 09:48:53	29.83333	2014-07-05	2014-08-03	5	30	Summer
X37	171	M	541994.1	3279006	2014-07-09 05:18:48	2014-07-09	2014-07-09 06:41:00	2014-07-09 20:38:00	Helicopter2	0	107.0146	2014-07-09 10:18:48	29.91667	2014-07-05	2014-08-03	5	30	Summer
X37	171	M	541988.5	3278996	2014-07-09 05:48:53	2014-07-09	2014-07-09 06:41:00	2014-07-09 20:38:00	Helicopter2	0	10.77494	2014-07-09 10:48:53	30.08333	2014-07-05	2014-08-03	5	30	Summer
X37	171	M	541961.1	3279003	2014-07-09 06:18:48	2014-07-09	2014-07-09 06:41:00	2014-07-09 20:38:00	Helicopter2	0	28.13698	2014-07-09 11:18:48	29.91667	2014-07-05	2014-08-03	5	30	Summer
X37	171	M	541964.8	3279078	2014-07-09 06:48:47	2014-07-09	2014-07-09 06:41:00	2014-07-09 20:38:00	Helicopter2	0	75.78344	2014-07-09 11:48:47	29.98333	2014-07-05	2014-08-03	5	30	Summer
X37	171	M	541925.1	3279137	2014-07-09 07:19:04	2014-07-09	2014-07-09 06:41:00	2014-07-09 20:38:00	Helicopter2	0	71.13847	2014-07-09 12:19:04	30.28333	2014-07-05	2014-08-03	5	30	Summer
X37	171	M	541898.1	3279244	2014-07-09 07:50:52	2014-07-09	2014-07-09 06:41:00	2014-07-09 20:38:00	Helicopter2	0	110.2973	2014-07-09 12:50:52	31.8	2014-07-05	2014-08-03	5	30	Summer
X37	171	M	541922.8	3279299	2014-07-09 08:19:04	2014-07-09	2014-07-09 06:41:00	2014-07-09 20:38:00	Helicopter2	0	59.96341	2014-07-09 13:19:04	28.2	2014-07-05	2014-08-03	5	30	Summer
X37	171	M	541917.9	3279340	2014-07-09 08:48:48	2014-07-09	2014-07-09 06:41:00	2014-07-09 20:38:00	Helicopter2	0	40.95223	2014-07-09 13:48:48	29.73333	2014-07-05	2014-08-03	5	30	Summer
X37	171	M	541915.4	3279341	2014-07-09 09:18:48	2014-07-09	2014-07-09 06:41:00	2014-07-09 20:38:00	Helicopter2	0	2.999768	2014-07-09 14:18:48	30	2014-07-05	2014-08-03	5	30	Summer
X37	171	M	541919.9	3279449	2014-07-09 09:48:48	2014-07-09	2014-07-09 06:41:00	2014-07-09 20:38:00	Helicopter2	0	108.1428	2014-07-09 14:48:48	30	2014-07-05	2014-08-03	5	30	Summer
X37	171	M	541908.6	3279448	2014-07-09 10:19:04	2014-07-09	2014-07-09 06:41:00	2014-07-09 20:38:00	Helicopter2	0	11.2628	2014-07-09 15:19:04	30.26667	2014-07-05	2014-08-03	5	30	Summer
X37	171	M	541931.1	3279463	2014-07-09 10:49:18	2014-07-09	2014-07-09 06:41:00	2014-07-09 20:38:00	Helicopter2	0	26.94057	2014-07-09 15:49:18	30.23333	2014-07-05	2014-08-03	5	30	Summer
X37	171	M	541951.2	3279469	2014-07-09 11:19:06	2014-07-09	2014-07-09 06:41:00	2014-07-09 20:38:00	Helicopter2	0	20.88107	2014-07-09 16:19:06	29.8	2014-07-05	2014-08-03	5	30	Summer
X37	171	M	541943.2	3279469	2014-07-09 11:48:53	2014-07-09	2014-07-09 06:41:00	2014-07-09 20:38:00	Helicopter2	0	8.033713	2014-07-09 16:48:53	29.78333	2014-07-05	2014-08-03	5	30	Summer
X37	171	M	541937.6	3279457	2014-07-09 12:18:47	2014-07-09	2014-07-09 06:41:00	2014-07-09 20:38:00	Helicopter2	0	13.21827	2014-07-09 17:18:47	29.9	2014-07-05	2014-08-03	5	30	Summer
X37	171	M	541902.2	3279448	2014-07-09 12:49:03	2014-07-09	2014-07-09 06:41:00	2014-07-09 20:38:00	Helicopter2	0	36.48175	2014-07-09 17:49:03	30.26667	2014-07-05	2014-08-03	5	30	Summer
X37	171	M	541924.7	3279440	2014-07-09 13:18:48	2014-07-09	2014-07-09 06:41:00	2014-07-09 20:38:00	Helicopter2	0	24.03493	2014-07-09 18:18:48	29.75	2014-07-05	2014-08-03	5	30	Summer
X37	171	M	541939.2	3279460	2014-07-09 13:48:46	2014-07-09	2014-07-09 06:41:00	2014-07-09 20:38:00	Helicopter2	0	24.93915	2014-07-09 18:48:46	29.96667	2014-07-05	2014-08-03	5	30	Summer
X37	171	M	541927.1	3279459	2014-07-09 14:18:46	2014-07-09	2014-07-09 06:41:00	2014-07-09 20:38:00	Helicopter2	0	12.22818	2014-07-09 19:18:46	30	2014-07-05	2014-08-03	5	30	Summer
X37	171	M	541932	3279451	2014-07-09 14:49:04	2014-07-09	2014-07-09 06:41:00	2014-07-09 20:38:00	Helicopter2	0	8.862054	2014-07-09 19:49:04	30.3	2014-07-05	2014-08-03	5	30	Summer
X37	171	M	541913.5	3279453	2014-07-09 15:18:48	2014-07-09	2014-07-09 06:41:00	2014-07-09 20:38:00	Helicopter2	0	18.58296	2014-07-09 20:18:48	29.73333	2014-07-05	2014-08-03	5	30	Summer
X37	171	M	541948.2	3279442	2014-07-09 15:48:46	2014-07-09	2014-07-09 06:41:00	2014-07-09 20:38:00	Helicopter2	0	36.37998	2014-07-09 20:48:46	29.96667	2014-07-05	2014-08-03	5	30	Summer
X37	171	M	541934.4	3279442	2014-07-09 16:19:07	2014-07-09	2014-07-09 06:41:00	2014-07-09 20:38:00	Helicopter2	0	13.74446	2014-07-09 21:19:07	30.35	2014-07-05	2014-08-03	5	30	Summer
X37	171	M	541972.3	3279458	2014-07-09 16:49:04	2014-07-09	2014-07-09 06:41:00	2014-07-09 20:38:00	Helicopter2	0	41.03315	2014-07-09 21:49:04	29.95	2014-07-05	2014-08-03	5	30	Summer
X37	171	M	541944	3279456	2014-07-09 17:19:04	2014-07-09	2014-07-09 06:41:00	2014-07-09 20:38:00	Helicopter2	0	28.31876	2014-07-09 22:19:04	30	2014-07-05	2014-08-03	5	30	Summer
X37	171	M	541932.8	3279450	2014-07-09 17:48:53	2014-07-09	2014-07-09 06:41:00	2014-07-09 20:38:00	Helicopter2	0	12.52034	2014-07-09 22:48:53	29.81667	2014-07-05	2014-08-03	5	30	Summer
X37	171	M	541922.3	3279447	2014-07-09 18:20:13	2014-07-09	2014-07-09 06:41:00	2014-07-09 20:38:00	Helicopter2	0	11.20277	2014-07-09 23:20:13	31.33333	2014-07-05	2014-08-03	5	30	Summer
X37	171	M	541939.6	3279357	2014-07-09 18:48:53	2014-07-09	2014-07-09 06:41:00	2014-07-09 20:38:00	Helicopter2	0	91.11833	2014-07-09 23:48:53	28.66667	2014-07-05	2014-08-03	5	30	Summer
X37	171	M	541924.4	3279316	2014-07-09 19:18:53	2014-07-09	2014-07-09 06:41:00	2014-07-09 20:38:00	Helicopter2	0	43.44591	2014-07-10 00:18:53	30	2014-07-05	2014-08-03	5	30	Summer
X37	171	M	541956	3279288	2014-07-09 19:49:03	2014-07-09	2014-07-09 06:41:00	2014-07-09 20:38:00	Helicopter2	0	42.50695	2014-07-10 00:49:03	30.16667	2014-07-05	2014-08-03	5	30	Summer
X37	171	M	541946.5	3279238	2014-07-09 20:18:46	2014-07-09	2014-07-09 06:41:00	2014-07-09 20:38:00	Helicopter2	0	50.79283	2014-07-10 01:18:46	29.71667	2014-07-05	2014-08-03	5	30	Summer
X37	171	M	541833.4	3278866	2014-07-09 20:48:53	2014-07-09	2014-07-09 06:41:00	2014-07-09 20:38:00	Helicopter2	0	389.303	2014-07-10 01:48:53	30.11667	2014-07-05	2014-08-03	5	30	Summer
X37	171	M	541735.3	3278755	2014-07-09 21:18:46	2014-07-09	2014-07-09 06:41:00	2014-07-09 20:38:00	Helicopter2	0	147.5567	2014-07-10 02:18:46	29.88333	2014-07-05	2014-08-03	5	30	Summer
X37	171	M	541729.7	3278768	2014-07-09 21:48:54	2014-07-09	2014-07-09 06:41:00	2014-07-09 20:38:00	Helicopter2	0	14.12757	2014-07-10 02:48:54	30.13333	2014-07-05	2014-08-03	5	30	Summer
X37	171	M	541802.7	3278863	2014-07-09 22:18:46	2014-07-09	2014-07-09 06:41:00	2014-07-09 20:38:00	Helicopter2	0	119.3905	2014-07-10 03:18:46	29.86667	2014-07-05	2014-08-03	5	30	Summer
X37	171	M	541797.8	3278888	2014-07-09 22:48:46	2014-07-09	2014-07-09 06:41:00	2014-07-09 20:38:00	Helicopter2	0	25.39643	2014-07-10 03:48:46	30	2014-07-05	2014-08-03	5	30	Summer
X37	171	M	541801.8	3278886	2014-07-09 23:19:04	2014-07-09	2014-07-09 06:41:00	2014-07-09 20:38:00	Helicopter2	0	4.480649	2014-07-10 04:19:04	30.3	2014-07-05	2014-08-03	5	30	Summer
X37	171	M	541774.2	3278914	2014-07-09 23:49:04	2014-07-09	2014-07-09 06:41:00	2014-07-09 20:38:00	Helicopter2	0	39.66057	2014-07-10 04:49:04	30	2014-07-05	2014-08-03	5	30	Summer
X37	171	M	541802.6	3278878	2014-07-10 00:19:04	2014-07-10	2014-07-10 06:42:00	2014-07-10 20:38:00	Helicopter2	0	45.77895	2014-07-10 05:19:04	30	2014-07-05	2014-08-03	6	30	Summer
X37	171	M	541804.3	3278884	2014-07-10 00:49:03	2014-07-10	2014-07-10 06:42:00	2014-07-10 20:38:00	Helicopter2	0	5.779436	2014-07-10 05:49:03	29.98333	2014-07-05	2014-08-03	6	30	Summer
X37	171	M	541797.8	3278884	2014-07-10 01:18:53	2014-07-10	2014-07-10 06:42:00	2014-07-10 20:38:00	Helicopter2	0	6.485383	2014-07-10 06:18:53	29.83333	2014-07-05	2014-08-03	6	30	Summer
X37	171	M	541799.4	3278888	2014-07-10 01:48:46	2014-07-10	2014-07-10 06:42:00	2014-07-10 20:38:00	Helicopter2	0	4.936147	2014-07-10 06:48:46	29.88333	2014-07-05	2014-08-03	6	30	Summer
X37	171	M	541736.3	3278933	2014-07-10 02:18:46	2014-07-10	2014-07-10 06:42:00	2014-07-10 20:38:00	Helicopter2	0	77.47531	2014-07-10 07:18:46	30	2014-07-05	2014-08-03	6	30	Summer
X37	171	M	541690.3	3278943	2014-07-10 02:48:59	2014-07-10	2014-07-10 06:42:00	2014-07-10 20:38:00	Helicopter2	0	46.91086	2014-07-10 07:48:59	30.21667	2014-07-05	2014-08-03	6	30	Summer
X37	171	M	541728.9	3278981	2014-07-10 03:18:46	2014-07-10	2014-07-10 06:42:00	2014-07-10 20:38:00	Helicopter2	0	54.80078	2014-07-10 08:18:46	29.78333	2014-07-05	2014-08-03	6	30	Summer
X37	171	M	541820.9	3278967	2014-07-10 03:48:47	2014-07-10	2014-07-10 06:42:00	2014-07-10 20:38:00	Helicopter2	0	93.14717	2014-07-10 08:48:47	30.01667	2014-07-05	2014-08-03	6	30	Summer
X37	171	M	541882.8	3278994	2014-07-10 04:19:03	2014-07-10	2014-07-10 06:42:00	2014-07-10 20:38:00	Helicopter2	0	67.59258	2014-07-10 09:19:03	30.26667	2014-07-05	2014-08-03	6	30	Summer
X37	171	M	541881.4	3278979	2014-07-10 04:48:47	2014-07-10	2014-07-10 06:42:00	2014-07-10 20:38:00	Helicopter2	0	14.81815	2014-07-10 09:48:47	29.73333	2014-07-05	2014-08-03	6	30	Summer
X37	171	M	541870.7	3278995	2014-07-10 05:19:03	2014-07-10	2014-07-10 06:42:00	2014-07-10 20:38:00	Helicopter2	0	18.85232	2014-07-10 10:19:03	30.26667	2014-07-05	2014-08-03	6	30	Summer
X37	171	M	541867.5	3279002	2014-07-10 05:48:46	2014-07-10	2014-07-10 06:42:00	2014-07-10 20:38:00	Helicopter2	0	8.081929	2014-07-10 10:48:46	29.71667	2014-07-05	2014-08-03	6	30	Summer
X37	171	M	541952.3	3278967	2014-07-10 06:18:47	2014-07-10	2014-07-10 06:42:00	2014-07-10 20:38:00	Helicopter2	0	91.69105	2014-07-10 11:18:47	30.01667	2014-07-05	2014-08-03	6	30	Summer
X37	171	M	542010.6	3279137	2014-07-10 06:48:58	2014-07-10	2014-07-10 06:42:00	2014-07-10 20:38:00	Helicopter2	0	178.932	2014-07-10 11:48:58	30.18333	2014-07-05	2014-08-03	6	30	Summer
X37	171	M	541993.2	3279259	2014-07-10 07:18:48	2014-07-10	2014-07-10 06:42:00	2014-07-10 20:38:00	Helicopter2	0	124.0442	2014-07-10 12:18:48	29.83333	2014-07-05	2014-08-03	6	30	Summer
X37	171	M	541962.8	3279407	2014-07-10 07:48:47	2014-07-10	2014-07-10 06:42:00	2014-07-10 20:38:00	Helicopter2	0	150.681	2014-07-10 12:48:47	29.98333	2014-07-05	2014-08-03	6	30	Summer
X37	171	M	541905.3	3279453	2014-07-10 08:49:03	2014-07-10	2014-07-10 06:42:00	2014-07-10 20:38:00	Helicopter2	0	73.60938	2014-07-10 13:49:03	60.26667	2014-07-05	2014-08-03	6	30	Summer
X37	171	M	541929.5	3279460	2014-07-10 09:19:04	2014-07-10	2014-07-10 06:42:00	2014-07-10 20:38:00	Helicopter2	0	25.03684	2014-07-10 14:19:04	30.01667	2014-07-05	2014-08-03	6	30	Summer
X37	171	M	541923.1	3279453	2014-07-10 09:48:53	2014-07-10	2014-07-10 06:42:00	2014-07-10 20:38:00	Helicopter2	0	9.06156	2014-07-10 14:48:53	29.81667	2014-07-05	2014-08-03	6	30	Summer
X37	171	M	541946.4	3279473	2014-07-10 10:18:47	2014-07-10	2014-07-10 06:42:00	2014-07-10 20:38:00	Helicopter2	0	30.33386	2014-07-10 15:18:47	29.9	2014-07-05	2014-08-03	6	30	Summer
X37	171	M	541914.9	3279489	2014-07-10 10:48:47	2014-07-10	2014-07-10 06:42:00	2014-07-10 20:38:00	Helicopter2	0	35.57819	2014-07-10 15:48:47	30	2014-07-05	2014-08-03	6	30	Summer
X37	171	M	541929.5	3279454	2014-07-10 11:19:03	2014-07-10	2014-07-10 06:42:00	2014-07-10 20:38:00	Helicopter2	0	38.0074	2014-07-10 16:19:03	30.26667	2014-07-05	2014-08-03	6	30	Summer
X37	171	M	541899	3279426	2014-07-10 11:48:48	2014-07-10	2014-07-10 06:42:00	2014-07-10 20:38:00	Helicopter2	0	41.26587	2014-07-10 16:48:48	29.75	2014-07-05	2014-08-03	6	30	Summer
X37	171	M	541941.6	3279473	2014-07-10 12:18:47	2014-07-10	2014-07-10 06:42:00	2014-07-10 20:38:00	Helicopter2	0	62.9045	2014-07-10 17:18:47	29.98333	2014-07-05	2014-08-03	6	30	Summer
X37	171	M	541938.4	3279462	2014-07-10 12:48:46	2014-07-10	2014-07-10 06:42:00	2014-07-10 20:38:00	Helicopter2	0	10.68272	2014-07-10 17:48:46	29.98333	2014-07-05	2014-08-03	6	30	Summer
X37	171	M	541890.2	3279404	2014-07-10 13:19:11	2014-07-10	2014-07-10 06:42:00	2014-07-10 20:38:00	Helicopter2	0	75.67166	2014-07-10 18:19:11	30.41667	2014-07-05	2014-08-03	6	30	Summer
X37	171	M	541910.2	3279450	2014-07-10 13:48:53	2014-07-10	2014-07-10 06:42:00	2014-07-10 20:38:00	Helicopter2	0	50.40114	2014-07-10 18:48:53	29.7	2014-07-05	2014-08-03	6	30	Summer
X37	171	M	541928.7	3279458	2014-07-10 14:19:05	2014-07-10	2014-07-10 06:42:00	2014-07-10 20:38:00	Helicopter2	0	19.97117	2014-07-10 19:19:05	30.2	2014-07-05	2014-08-03	6	30	Summer
X37	171	M	541901.3	3279462	2014-07-10 14:48:47	2014-07-10	2014-07-10 06:42:00	2014-07-10 20:38:00	Helicopter2	0	27.7846	2014-07-10 19:48:47	29.7	2014-07-05	2014-08-03	6	30	Summer
X37	171	M	541867.5	3279441	2014-07-10 15:18:58	2014-07-10	2014-07-10 06:42:00	2014-07-10 20:38:00	Helicopter2	0	40.00331	2014-07-10 20:18:58	30.18333	2014-07-05	2014-08-03	6	30	Summer
X37	171	M	541909.4	3279448	2014-07-10 15:49:22	2014-07-10	2014-07-10 06:42:00	2014-07-10 20:38:00	Helicopter2	0	42.56334	2014-07-10 20:49:22	30.4	2014-07-05	2014-08-03	6	30	Summer
X37	171	M	541945	3279433	2014-07-10 16:18:46	2014-07-10	2014-07-10 06:42:00	2014-07-10 20:38:00	Helicopter2	0	38.85132	2014-07-10 21:18:46	29.4	2014-07-05	2014-08-03	6	30	Summer
X37	171	M	541920.7	3279448	2014-07-10 16:49:22	2014-07-10	2014-07-10 06:42:00	2014-07-10 20:38:00	Helicopter2	0	28.39014	2014-07-10 21:49:22	30.6	2014-07-05	2014-08-03	6	30	Summer
X37	171	M	541942.5	3279449	2014-07-10 17:18:46	2014-07-10	2014-07-10 06:42:00	2014-07-10 20:38:00	Helicopter2	0	21.79621	2014-07-10 22:18:46	29.4	2014-07-05	2014-08-03	6	30	Summer
X37	171	M	541928.8	3279446	2014-07-10 17:48:46	2014-07-10	2014-07-10 06:42:00	2014-07-10 20:38:00	Helicopter2	0	14.02082	2014-07-10 22:48:46	30	2014-07-05	2014-08-03	6	30	Summer
X37	171	M	541941.2	3279358	2014-07-10 18:18:47	2014-07-10	2014-07-10 06:42:00	2014-07-10 20:38:00	Helicopter2	0	88.5873	2014-07-10 23:18:47	30.01667	2014-07-05	2014-08-03	6	30	Summer
X37	171	M	541939.7	3279310	2014-07-10 18:48:47	2014-07-10	2014-07-10 06:42:00	2014-07-10 20:38:00	Helicopter2	0	48.00657	2014-07-10 23:48:47	30	2014-07-05	2014-08-03	6	30	Summer
X37	171	M	541936.5	3279313	2014-07-10 19:19:04	2014-07-10	2014-07-10 06:42:00	2014-07-10 20:38:00	Helicopter2	0	4.228032	2014-07-11 00:19:04	30.28333	2014-07-05	2014-08-03	6	30	Summer
X37	171	M	541943	3279320	2014-07-10 19:48:53	2014-07-10	2014-07-10 06:42:00	2014-07-10 20:38:00	Helicopter2	0	9.85755	2014-07-11 00:48:53	29.81667	2014-07-05	2014-08-03	6	30	Summer
X37	171	M	541863.2	3279063	2014-07-10 20:19:04	2014-07-10	2014-07-10 06:42:00	2014-07-10 20:38:00	Helicopter2	0	269.1265	2014-07-11 01:19:04	30.18333	2014-07-05	2014-08-03	6	30	Summer
X37	171	M	541823.2	3278993	2014-07-10 20:48:52	2014-07-10	2014-07-10 06:42:00	2014-07-10 20:38:00	Helicopter2	0	80.87606	2014-07-11 01:48:52	29.8	2014-07-05	2014-08-03	6	30	Summer
X37	171	M	541861.1	3278986	2014-07-10 21:18:46	2014-07-10	2014-07-10 06:42:00	2014-07-10 20:38:00	Helicopter2	0	38.56842	2014-07-11 02:18:46	29.9	2014-07-05	2014-08-03	6	30	Summer
X37	171	M	541858.3	3278885	2014-07-10 21:48:48	2014-07-10	2014-07-10 06:42:00	2014-07-10 20:38:00	Helicopter2	0	100.6611	2014-07-11 02:48:48	30.03333	2014-07-05	2014-08-03	6	30	Summer
X37	171	M	541870.6	3278823	2014-07-10 22:18:46	2014-07-10	2014-07-10 06:42:00	2014-07-10 20:38:00	Helicopter2	0	63.11042	2014-07-11 03:18:46	29.96667	2014-07-05	2014-08-03	6	30	Summer
X37	171	M	541802.7	3278871	2014-07-10 22:48:55	2014-07-10	2014-07-10 06:42:00	2014-07-10 20:38:00	Helicopter2	0	83.08853	2014-07-11 03:48:55	30.15	2014-07-05	2014-08-03	6	30	Summer
X37	171	M	541818	3278872	2014-07-10 23:19:04	2014-07-10	2014-07-10 06:42:00	2014-07-10 20:38:00	Helicopter2	0	15.31957	2014-07-11 04:19:04	30.15	2014-07-05	2014-08-03	6	30	Summer
X37	171	M	541798.5	3278894	2014-07-10 23:49:05	2014-07-10	2014-07-10 06:42:00	2014-07-10 20:38:00	Helicopter2	0	29.426	2014-07-11 04:49:05	30.01667	2014-07-05	2014-08-03	6	30	Summer
X37	171	M	541800.1	3278905	2014-07-11 00:18:46	2014-07-11	2014-07-11 06:42:00	2014-07-11 20:37:00	Helicopter2	0	11.20197	2014-07-11 05:18:46	29.68333	2014-07-05	2014-08-03	7	30	Summer
X37	171	M	541815.5	3278877	2014-07-11 00:49:04	2014-07-11	2014-07-11 06:42:00	2014-07-11 20:37:00	Helicopter2	0	31.6426	2014-07-11 05:49:04	30.3	2014-07-05	2014-08-03	7	30	Summer
X37	171	M	541707	3278768	2014-07-11 01:18:46	2014-07-11	2014-07-11 06:42:00	2014-07-11 20:37:00	Helicopter2	0	154.0204	2014-07-11 06:18:46	29.7	2014-07-05	2014-08-03	7	30	Summer
X37	171	M	541620	3278969	2014-07-11 01:48:49	2014-07-11	2014-07-11 06:42:00	2014-07-11 20:37:00	Helicopter2	0	218.9251	2014-07-11 06:48:49	30.05	2014-07-05	2014-08-03	7	30	Summer
X37	171	M	541625.6	3278976	2014-07-11 02:18:46	2014-07-11	2014-07-11 06:42:00	2014-07-11 20:37:00	Helicopter2	0	9.30769	2014-07-11 07:18:46	29.95	2014-07-05	2014-08-03	7	30	Summer
X37	171	M	541646.6	3278976	2014-07-11 02:49:03	2014-07-11	2014-07-11 06:42:00	2014-07-11 20:37:00	Helicopter2	0	21.02341	2014-07-11 07:49:03	30.28333	2014-07-05	2014-08-03	7	30	Summer
X37	171	M	541639.4	3278969	2014-07-11 03:18:46	2014-07-11	2014-07-11 06:42:00	2014-07-11 20:37:00	Helicopter2	0	9.769422	2014-07-11 08:18:46	29.71667	2014-07-05	2014-08-03	7	30	Summer
X37	171	M	541642.6	3278970	2014-07-11 03:48:46	2014-07-11	2014-07-11 06:42:00	2014-07-11 20:37:00	Helicopter2	0	3.346316	2014-07-11 08:48:46	30	2014-07-05	2014-08-03	7	30	Summer
X37	171	M	541639.4	3278969	2014-07-11 04:19:03	2014-07-11	2014-07-11 06:42:00	2014-07-11 20:37:00	Helicopter2	0	3.346316	2014-07-11 09:19:03	30.28333	2014-07-05	2014-08-03	7	30	Summer
X37	171	M	541670	3278964	2014-07-11 04:48:46	2014-07-11	2014-07-11 06:42:00	2014-07-11 20:37:00	Helicopter2	0	31.08524	2014-07-11 09:48:46	29.71667	2014-07-05	2014-08-03	7	30	Summer
X37	171	M	541603.2	3278953	2014-07-11 05:18:46	2014-07-11	2014-07-11 06:42:00	2014-07-11 20:37:00	Helicopter2	0	67.64186	2014-07-11 10:18:46	30	2014-07-05	2014-08-03	7	30	Summer
X37	171	M	541624.9	3278967	2014-07-11 05:48:53	2014-07-11	2014-07-11 06:42:00	2014-07-11 20:37:00	Helicopter2	0	25.81022	2014-07-11 10:48:53	30.11667	2014-07-05	2014-08-03	7	30	Summer
X37	171	M	541727.9	3279016	2014-07-11 06:18:46	2014-07-11	2014-07-11 06:42:00	2014-07-11 20:37:00	Helicopter2	0	114.1699	2014-07-11 11:18:46	29.88333	2014-07-05	2014-08-03	7	30	Summer
X37	171	M	541815.3	3279161	2014-07-11 06:48:53	2014-07-11	2014-07-11 06:42:00	2014-07-11 20:37:00	Helicopter2	0	168.7923	2014-07-11 11:48:53	30.11667	2014-07-05	2014-08-03	7	30	Summer
X37	171	M	542018.2	3279258	2014-07-11 07:19:04	2014-07-11	2014-07-11 06:42:00	2014-07-11 20:37:00	Helicopter2	0	224.8256	2014-07-11 12:19:04	30.18333	2014-07-05	2014-08-03	7	30	Summer
X37	171	M	542083.6	3279463	2014-07-11 07:49:03	2014-07-11	2014-07-11 06:42:00	2014-07-11 20:37:00	Helicopter2	0	215.385	2014-07-11 12:49:03	29.98333	2014-07-05	2014-08-03	7	30	Summer
X37	171	M	541926.9	3279730	2014-07-11 08:18:46	2014-07-11	2014-07-11 06:42:00	2014-07-11 20:37:00	Helicopter2	0	309.7552	2014-07-11 13:18:46	29.71667	2014-07-05	2014-08-03	7	30	Summer
X37	171	M	541839.7	3279761	2014-07-11 08:48:46	2014-07-11	2014-07-11 06:42:00	2014-07-11 20:37:00	Helicopter2	0	92.58253	2014-07-11 13:48:46	30	2014-07-05	2014-08-03	7	30	Summer
X37	171	M	541855	3279759	2014-07-11 09:18:59	2014-07-11	2014-07-11 06:42:00	2014-07-11 20:37:00	Helicopter2	0	15.40827	2014-07-11 14:18:59	30.21667	2014-07-05	2014-08-03	7	30	Summer
X37	171	M	541886.5	3279762	2014-07-11 09:48:54	2014-07-11	2014-07-11 06:42:00	2014-07-11 20:37:00	Helicopter2	0	31.57822	2014-07-11 14:48:54	29.91667	2014-07-05	2014-08-03	7	30	Summer
X37	171	M	541852.5	3279793	2014-07-11 10:19:04	2014-07-11	2014-07-11 06:42:00	2014-07-11 20:37:00	Helicopter2	0	45.56416	2014-07-11 15:19:04	30.16667	2014-07-05	2014-08-03	7	30	Summer
X37	171	M	541829	3279806	2014-07-11 10:49:04	2014-07-11	2014-07-11 06:42:00	2014-07-11 20:37:00	Helicopter2	0	27.21159	2014-07-11 15:49:04	30	2014-07-05	2014-08-03	7	30	Summer
X37	171	M	541846	3279784	2014-07-11 11:18:53	2014-07-11	2014-07-11 06:42:00	2014-07-11 20:37:00	Helicopter2	0	27.89272	2014-07-11 16:18:53	29.81667	2014-07-05	2014-08-03	7	30	Summer
X37	171	M	541850.1	3279770	2014-07-11 11:48:46	2014-07-11	2014-07-11 06:42:00	2014-07-11 20:37:00	Helicopter2	0	14.43481	2014-07-11 16:48:46	29.88333	2014-07-05	2014-08-03	7	30	Summer
X37	171	M	541832.4	3279775	2014-07-11 12:19:03	2014-07-11	2014-07-11 06:42:00	2014-07-11 20:37:00	Helicopter2	0	18.31357	2014-07-11 17:19:03	30.28333	2014-07-05	2014-08-03	7	30	Summer
X37	171	M	541839.7	3279767	2014-07-11 12:48:58	2014-07-11	2014-07-11 06:42:00	2014-07-11 20:37:00	Helicopter2	0	11.03438	2014-07-11 17:48:58	29.91667	2014-07-05	2014-08-03	7	30	Summer
X37	171	M	541844.5	3279783	2014-07-11 13:18:46	2014-07-11	2014-07-11 06:42:00	2014-07-11 20:37:00	Helicopter2	0	17.31091	2014-07-11 18:18:46	29.8	2014-07-05	2014-08-03	7	30	Summer
X37	171	M	541851.7	3279785	2014-07-11 13:48:53	2014-07-11	2014-07-11 06:42:00	2014-07-11 20:37:00	Helicopter2	0	7.49959	2014-07-11 18:48:53	30.11667	2014-07-05	2014-08-03	7	30	Summer
X37	171	M	541849.3	3279786	2014-07-11 14:18:46	2014-07-11	2014-07-11 06:42:00	2014-07-11 20:37:00	Helicopter2	0	2.576982	2014-07-11 19:18:46	29.88333	2014-07-05	2014-08-03	7	30	Summer
X37	171	M	541827.5	3279800	2014-07-11 14:48:59	2014-07-11	2014-07-11 06:42:00	2014-07-11 20:37:00	Helicopter2	0	25.80888	2014-07-11 19:48:59	30.21667	2014-07-05	2014-08-03	7	30	Summer
X37	171	M	541846.1	3279771	2014-07-11 15:18:46	2014-07-11	2014-07-11 06:42:00	2014-07-11 20:37:00	Helicopter2	0	34.0442	2014-07-11 20:18:46	29.78333	2014-07-05	2014-08-03	7	30	Summer
X37	171	M	541821.9	3279774	2014-07-11 15:49:30	2014-07-11	2014-07-11 06:42:00	2014-07-11 20:37:00	Helicopter2	0	24.35532	2014-07-11 20:49:30	30.73333	2014-07-05	2014-08-03	7	30	Summer
X37	171	M	541845.2	3279788	2014-07-11 16:19:04	2014-07-11	2014-07-11 06:42:00	2014-07-11 20:37:00	Helicopter2	0	27.21162	2014-07-11 21:19:04	29.56667	2014-07-05	2014-08-03	7	30	Summer
X37	171	M	541855	3279772	2014-07-11 16:48:58	2014-07-11	2014-07-11 06:42:00	2014-07-11 20:37:00	Helicopter2	0	18.47289	2014-07-11 21:48:58	29.9	2014-07-05	2014-08-03	7	30	Summer
X37	171	M	541882.3	3279796	2014-07-11 17:18:53	2014-07-11	2014-07-11 06:42:00	2014-07-11 20:37:00	Helicopter2	0	36.44756	2014-07-11 22:18:53	29.91667	2014-07-05	2014-08-03	7	30	Summer
X37	171	M	541851.8	3279777	2014-07-11 17:48:46	2014-07-11	2014-07-11 06:42:00	2014-07-11 20:37:00	Helicopter2	0	36.21415	2014-07-11 22:48:46	29.88333	2014-07-05	2014-08-03	7	30	Summer
X37	171	M	541845.3	3279778	2014-07-11 18:18:59	2014-07-11	2014-07-11 06:42:00	2014-07-11 20:37:00	Helicopter2	0	6.545171	2014-07-11 23:18:59	30.21667	2014-07-05	2014-08-03	7	30	Summer
X37	171	M	541858.2	3279770	2014-07-11 18:48:46	2014-07-11	2014-07-11 06:42:00	2014-07-11 20:37:00	Helicopter2	0	14.86025	2014-07-11 23:48:46	29.78333	2014-07-05	2014-08-03	7	30	Summer
X37	171	M	541950.8	3279811	2014-07-11 19:18:53	2014-07-11	2014-07-11 06:42:00	2014-07-11 20:37:00	Helicopter2	0	101.3377	2014-07-12 00:18:53	30.11667	2014-07-05	2014-08-03	7	30	Summer
X37	171	M	541938.9	3279757	2014-07-11 19:49:05	2014-07-11	2014-07-11 06:42:00	2014-07-11 20:37:00	Helicopter2	0	55.84224	2014-07-12 00:49:05	30.2	2014-07-05	2014-08-03	7	30	Summer
X37	171	M	541920.2	3279599	2014-07-11 20:18:46	2014-07-11	2014-07-11 06:42:00	2014-07-11 20:37:00	Helicopter2	0	159.0787	2014-07-12 01:18:46	29.68333	2014-07-05	2014-08-03	7	30	Summer
X37	171	M	542031	3279081	2014-07-11 20:49:03	2014-07-11	2014-07-11 06:42:00	2014-07-11 20:37:00	Helicopter2	0	529.3326	2014-07-12 01:49:03	30.28333	2014-07-05	2014-08-03	7	30	Summer
X37	171	M	541872.3	3278816	2014-07-11 21:18:46	2014-07-11	2014-07-11 06:42:00	2014-07-11 20:37:00	Helicopter2	0	309.3513	2014-07-12 02:18:46	29.71667	2014-07-05	2014-08-03	7	30	Summer
X37	171	M	542158.1	3278519	2014-07-11 21:48:46	2014-07-11	2014-07-11 06:42:00	2014-07-11 20:37:00	Helicopter2	0	412.3345	2014-07-12 02:48:46	30	2014-07-05	2014-08-03	7	30	Summer
X37	171	M	542177.4	3278521	2014-07-11 22:18:46	2014-07-11	2014-07-11 06:42:00	2014-07-11 20:37:00	Helicopter2	0	19.45141	2014-07-12 03:18:46	30	2014-07-05	2014-08-03	7	30	Summer
X37	171	M	542169.4	3278528	2014-07-11 22:48:46	2014-07-11	2014-07-11 06:42:00	2014-07-11 20:37:00	Helicopter2	0	10.86429	2014-07-12 03:48:46	30	2014-07-05	2014-08-03	7	30	Summer
X37	171	M	542184	3278513	2014-07-11 23:18:46	2014-07-11	2014-07-11 06:42:00	2014-07-11 20:37:00	Helicopter2	0	20.68838	2014-07-12 04:18:46	30	2014-07-05	2014-08-03	7	30	Summer
X37	171	M	542197.8	3278493	2014-07-11 23:49:00	2014-07-11	2014-07-11 06:42:00	2014-07-11 20:37:00	Helicopter2	0	24.49708	2014-07-12 04:49:00	30.23333	2014-07-05	2014-08-03	7	30	Summer
X37	171	M	542171.1	3278517	2014-07-12 00:18:46	2014-07-12	2014-07-12 06:43:00	2014-07-12 20:37:00	Helicopter2	0	35.79735	2014-07-12 05:18:46	29.76667	2014-07-05	2014-08-03	8	30	Summer
X37	171	M	542146	3278522	2014-07-12 00:48:46	2014-07-12	2014-07-12 06:43:00	2014-07-12 20:37:00	Helicopter2	0	25.67603	2014-07-12 05:48:46	30	2014-07-05	2014-08-03	8	30	Summer
X37	171	M	542120.9	3278541	2014-07-12 01:18:46	2014-07-12	2014-07-12 06:43:00	2014-07-12 20:37:00	Helicopter2	0	31.61836	2014-07-12 06:18:46	30	2014-07-05	2014-08-03	8	30	Summer
X37	171	M	542221.6	3278594	2014-07-12 01:48:46	2014-07-12	2014-07-12 06:43:00	2014-07-12 20:37:00	Helicopter2	0	113.364	2014-07-12 06:48:46	30	2014-07-05	2014-08-03	8	30	Summer
X37	171	M	542211.7	3278642	2014-07-12 02:18:46	2014-07-12	2014-07-12 06:43:00	2014-07-12 20:37:00	Helicopter2	0	48.94507	2014-07-12 07:18:46	30	2014-07-05	2014-08-03	8	30	Summer
X37	171	M	542184.9	3278688	2014-07-12 02:48:46	2014-07-12	2014-07-12 06:43:00	2014-07-12 20:37:00	Helicopter2	0	53.32494	2014-07-12 07:48:46	30	2014-07-05	2014-08-03	8	30	Summer
X37	171	M	542207.4	3278702	2014-07-12 03:18:54	2014-07-12	2014-07-12 06:43:00	2014-07-12 20:37:00	Helicopter2	0	26.94185	2014-07-12 08:18:54	30.13333	2014-07-05	2014-08-03	8	30	Summer
X37	171	M	542206.7	3278701	2014-07-12 03:48:48	2014-07-12	2014-07-12 06:43:00	2014-07-12 20:37:00	Helicopter2	0	1.934618	2014-07-12 08:48:48	29.9	2014-07-05	2014-08-03	8	30	Summer
X37	171	M	542214.7	3278701	2014-07-12 04:19:04	2014-07-12	2014-07-12 06:43:00	2014-07-12 20:37:00	Helicopter2	0	8.034266	2014-07-12 09:19:04	30.26667	2014-07-05	2014-08-03	8	30	Summer
X37	171	M	542217.8	3278728	2014-07-12 04:48:46	2014-07-12	2014-07-12 06:43:00	2014-07-12 20:37:00	Helicopter2	0	27.88468	2014-07-12 09:48:46	29.7	2014-07-05	2014-08-03	8	30	Summer
X37	171	M	542170.9	3278775	2014-07-12 05:18:46	2014-07-12	2014-07-12 06:43:00	2014-07-12 20:37:00	Helicopter2	0	66.35908	2014-07-12 10:18:46	30	2014-07-05	2014-08-03	8	30	Summer
X37	171	M	542038.3	3278835	2014-07-12 05:48:53	2014-07-12	2014-07-12 06:43:00	2014-07-12 20:37:00	Helicopter2	0	145.2673	2014-07-12 10:48:53	30.11667	2014-07-05	2014-08-03	8	30	Summer
X37	171	M	542024.2	3278950	2014-07-12 06:19:04	2014-07-12	2014-07-12 06:43:00	2014-07-12 20:37:00	Helicopter2	0	116.2621	2014-07-12 11:19:04	30.18333	2014-07-05	2014-08-03	8	30	Summer
X37	171	M	541963.8	3279143	2014-07-12 06:48:45	2014-07-12	2014-07-12 06:43:00	2014-07-12 20:37:00	Helicopter2	0	202.0497	2014-07-12 11:48:45	29.68333	2014-07-05	2014-08-03	8	30	Summer
X37	171	M	542174.5	3279541	2014-07-12 07:19:05	2014-07-12	2014-07-12 06:43:00	2014-07-12 20:37:00	Helicopter2	0	450.1501	2014-07-12 12:19:05	30.33333	2014-07-05	2014-08-03	8	30	Summer
X37	171	M	542094.2	3279639	2014-07-12 07:48:47	2014-07-12	2014-07-12 06:43:00	2014-07-12 20:37:00	Helicopter2	0	127.0641	2014-07-12 12:48:47	29.7	2014-07-05	2014-08-03	8	30	Summer
X37	171	M	542107.1	3279843	2014-07-12 08:18:54	2014-07-12	2014-07-12 06:43:00	2014-07-12 20:37:00	Helicopter2	0	203.5628	2014-07-12 13:18:54	30.11667	2014-07-05	2014-08-03	8	30	Summer
X37	171	M	542086.4	3279805	2014-07-12 08:49:34	2014-07-12	2014-07-12 06:43:00	2014-07-12 20:37:00	Helicopter2	0	43.27956	2014-07-12 13:49:34	30.66667	2014-07-05	2014-08-03	8	30	Summer
X37	171	M	542121.7	3279831	2014-07-12 09:18:47	2014-07-12	2014-07-12 06:43:00	2014-07-12 20:37:00	Helicopter2	0	44.42901	2014-07-12 14:18:47	29.21667	2014-07-05	2014-08-03	8	30	Summer
X37	171	M	542100	3279819	2014-07-12 09:48:47	2014-07-12	2014-07-12 06:43:00	2014-07-12 20:37:00	Helicopter2	0	24.84882	2014-07-12 14:48:47	30	2014-07-05	2014-08-03	8	30	Summer
X37	171	M	542105.7	3279823	2014-07-12 10:19:05	2014-07-12	2014-07-12 06:43:00	2014-07-12 20:37:00	Helicopter2	0	6.780897	2014-07-12 15:19:05	30.3	2014-07-05	2014-08-03	8	30	Summer
X37	171	M	542085.6	3279786	2014-07-12 10:48:49	2014-07-12	2014-07-12 06:43:00	2014-07-12 20:37:00	Helicopter2	0	42.07927	2014-07-12 15:48:49	29.73333	2014-07-05	2014-08-03	8	30	Summer
X37	171	M	542102.4	3279817	2014-07-12 11:19:04	2014-07-12	2014-07-12 06:43:00	2014-07-12 20:37:00	Helicopter2	0	34.86253	2014-07-12 16:19:04	30.25	2014-07-05	2014-08-03	8	30	Summer
X37	171	M	542092.7	3279809	2014-07-12 11:49:53	2014-07-12	2014-07-12 06:43:00	2014-07-12 20:37:00	Helicopter2	0	12.19816	2014-07-12 16:49:53	30.81667	2014-07-05	2014-08-03	8	30	Summer
X37	171	M	542108.1	3279804	2014-07-12 12:19:05	2014-07-12	2014-07-12 06:43:00	2014-07-12 20:37:00	Helicopter2	0	16.3563	2014-07-12 17:19:05	29.2	2014-07-05	2014-08-03	8	30	Summer
X37	171	M	542092.7	3279822	2014-07-12 12:48:48	2014-07-12	2014-07-12 06:43:00	2014-07-12 20:37:00	Helicopter2	0	24.06753	2014-07-12 17:48:48	29.71667	2014-07-05	2014-08-03	8	30	Summer
X37	171	M	542135.4	3279849	2014-07-12 13:18:54	2014-07-12	2014-07-12 06:43:00	2014-07-12 20:37:00	Helicopter2	0	50.43089	2014-07-12 18:18:54	30.1	2014-07-05	2014-08-03	8	30	Summer
X37	171	M	542117.7	3279833	2014-07-12 13:48:53	2014-07-12	2014-07-12 06:43:00	2014-07-12 20:37:00	Helicopter2	0	23.61817	2014-07-12 18:48:53	29.98333	2014-07-05	2014-08-03	8	30	Summer
X37	171	M	542138.7	3279808	2014-07-12 14:19:04	2014-07-12	2014-07-12 06:43:00	2014-07-12 20:37:00	Helicopter2	0	33.30693	2014-07-12 19:19:04	30.18333	2014-07-05	2014-08-03	8	30	Summer
X37	171	M	542137.9	3279814	2014-07-12 14:49:04	2014-07-12	2014-07-12 06:43:00	2014-07-12 20:37:00	Helicopter2	0	6.583168	2014-07-12 19:49:04	30	2014-07-05	2014-08-03	8	30	Summer
X37	171	M	542143.5	3279820	2014-07-12 15:20:05	2014-07-12	2014-07-12 06:43:00	2014-07-12 20:37:00	Helicopter2	0	8.533242	2014-07-12 20:20:05	31.01667	2014-07-05	2014-08-03	8	30	Summer
X37	171	M	542120.2	3279823	2014-07-12 15:50:22	2014-07-12	2014-07-12 06:43:00	2014-07-12 20:37:00	Helicopter2	0	23.48999	2014-07-12 20:50:22	30.28333	2014-07-05	2014-08-03	8	30	Summer
X37	171	M	542127.4	3279820	2014-07-12 16:20:29	2014-07-12	2014-07-12 06:43:00	2014-07-12 20:37:00	Helicopter2	0	8.128079	2014-07-12 21:20:29	30.11667	2014-07-05	2014-08-03	8	30	Summer
X37	171	M	542138.7	3279817	2014-07-12 16:49:04	2014-07-12	2014-07-12 06:43:00	2014-07-12 20:37:00	Helicopter2	0	11.56417	2014-07-12 21:49:04	28.58333	2014-07-05	2014-08-03	8	30	Summer
X37	171	M	542137.1	3279820	2014-07-12 17:19:04	2014-07-12	2014-07-12 06:43:00	2014-07-12 20:37:00	Helicopter2	0	3.173604	2014-07-12 22:19:04	30	2014-07-05	2014-08-03	8	30	Summer
X37	171	M	542096.7	3279628	2014-07-12 17:48:47	2014-07-12	2014-07-12 06:43:00	2014-07-12 20:37:00	Helicopter2	0	195.5143	2014-07-12 22:48:47	29.71667	2014-07-05	2014-08-03	8	30	Summer
X37	171	M	542094.3	3279632	2014-07-12 18:18:46	2014-07-12	2014-07-12 06:43:00	2014-07-12 20:37:00	Helicopter2	0	4.384701	2014-07-12 23:18:46	29.98333	2014-07-05	2014-08-03	8	30	Summer
X37	171	M	542073.3	3279621	2014-07-12 18:48:54	2014-07-12	2014-07-12 06:43:00	2014-07-12 20:37:00	Helicopter2	0	23.74709	2014-07-12 23:48:54	30.13333	2014-07-05	2014-08-03	8	30	Summer
X37	171	M	542075	3279620	2014-07-12 19:19:04	2014-07-12	2014-07-12 06:43:00	2014-07-12 20:37:00	Helicopter2	0	1.86902	2014-07-13 00:19:04	30.16667	2014-07-05	2014-08-03	8	30	Summer
X37	171	M	541972.8	3279331	2014-07-12 19:48:46	2014-07-12	2014-07-12 06:43:00	2014-07-12 20:37:00	Helicopter2	0	306.0441	2014-07-13 00:48:46	29.7	2014-07-05	2014-08-03	8	30	Summer
X37	171	M	541932.8	3279226	2014-07-12 20:18:46	2014-07-12	2014-07-12 06:43:00	2014-07-12 20:37:00	Helicopter2	0	112.7374	2014-07-13 01:18:46	30	2014-07-05	2014-08-03	8	30	Summer
X37	171	M	541930.5	3278978	2014-07-12 20:48:48	2014-07-12	2014-07-12 06:43:00	2014-07-12 20:37:00	Helicopter2	0	247.5578	2014-07-13 01:48:48	30.03333	2014-07-05	2014-08-03	8	30	Summer
X37	171	M	542156.4	3278550	2014-07-12 21:18:46	2014-07-12	2014-07-12 06:43:00	2014-07-12 20:37:00	Helicopter2	0	484.4151	2014-07-13 02:18:46	29.96667	2014-07-05	2014-08-03	8	30	Summer
X37	171	M	542184	3278492	2014-07-12 21:49:04	2014-07-12	2014-07-12 06:43:00	2014-07-12 20:37:00	Helicopter2	0	64.29985	2014-07-13 02:49:04	30.3	2014-07-05	2014-08-03	8	30	Summer
X37	171	M	542171.9	3278494	2014-07-12 22:18:46	2014-07-12	2014-07-12 06:43:00	2014-07-12 20:37:00	Helicopter2	0	12.24577	2014-07-13 03:18:46	29.7	2014-07-05	2014-08-03	8	30	Summer
X37	171	M	542168.7	3278499	2014-07-12 22:48:47	2014-07-12	2014-07-12 06:43:00	2014-07-12 20:37:00	Helicopter2	0	6.395176	2014-07-13 03:48:47	30.01667	2014-07-05	2014-08-03	8	30	Summer
X37	171	M	542139.6	3278525	2014-07-12 23:18:54	2014-07-12	2014-07-12 06:43:00	2014-07-12 20:37:00	Helicopter2	0	38.85694	2014-07-13 04:18:54	30.11667	2014-07-05	2014-08-03	8	30	Summer
X37	171	M	542219.8	3278428	2014-07-12 23:49:33	2014-07-12	2014-07-12 06:43:00	2014-07-12 20:37:00	Helicopter2	0	125.6094	2014-07-13 04:49:33	30.65	2014-07-05	2014-08-03	8	30	Summer
X37	171	M	542299	3278369	2014-07-13 00:18:46	2014-07-13	2014-07-13 06:43:00	2014-07-13 20:37:00	Helicopter2	0	99.1604	2014-07-13 05:18:46	29.21667	2014-07-05	2014-08-03	9	30	Summer
X37	171	M	542283.2	3278518	2014-07-13 00:48:46	2014-07-13	2014-07-13 06:43:00	2014-07-13 20:37:00	Helicopter2	0	150.3658	2014-07-13 05:48:46	30	2014-07-05	2014-08-03	9	30	Summer
X37	171	M	542280	3278514	2014-07-13 01:18:46	2014-07-13	2014-07-13 06:43:00	2014-07-13 20:37:00	Helicopter2	0	4.939344	2014-07-13 06:18:46	30	2014-07-05	2014-08-03	9	30	Summer
X37	171	M	542296.9	3278521	2014-07-13 01:48:46	2014-07-13	2014-07-13 06:43:00	2014-07-13 20:37:00	Helicopter2	0	18.15769	2014-07-13 06:48:46	30	2014-07-05	2014-08-03	9	30	Summer
X37	171	M	542292	3278529	2014-07-13 02:18:46	2014-07-13	2014-07-13 06:43:00	2014-07-13 20:37:00	Helicopter2	0	9.617026	2014-07-13 07:18:46	30	2014-07-05	2014-08-03	9	30	Summer
X37	171	M	542321.4	3278445	2014-07-13 02:48:46	2014-07-13	2014-07-13 06:43:00	2014-07-13 20:37:00	Helicopter2	0	88.9732	2014-07-13 07:48:46	30	2014-07-05	2014-08-03	9	30	Summer
X37	171	M	542295.8	3278377	2014-07-13 03:18:46	2014-07-13	2014-07-13 06:43:00	2014-07-13 20:37:00	Helicopter2	0	72.98509	2014-07-13 08:18:46	30	2014-07-05	2014-08-03	9	30	Summer
X37	171	M	542262.2	3278504	2014-07-13 03:48:49	2014-07-13	2014-07-13 06:43:00	2014-07-13 20:37:00	Helicopter2	0	131.6554	2014-07-13 08:48:49	30.05	2014-07-05	2014-08-03	9	30	Summer
X37	171	M	542278.7	3278615	2014-07-13 04:19:04	2014-07-13	2014-07-13 06:43:00	2014-07-13 20:37:00	Helicopter2	0	112.0919	2014-07-13 09:19:04	30.25	2014-07-05	2014-08-03	9	30	Summer
X37	171	M	542308.3	3278712	2014-07-13 04:48:46	2014-07-13	2014-07-13 06:43:00	2014-07-13 20:37:00	Helicopter2	0	101.4629	2014-07-13 09:48:46	29.7	2014-07-05	2014-08-03	9	30	Summer
X37	171	M	542217	3278928	2014-07-13 05:18:46	2014-07-13	2014-07-13 06:43:00	2014-07-13 20:37:00	Helicopter2	0	234.2209	2014-07-13 10:18:46	30	2014-07-05	2014-08-03	9	30	Summer
X37	171	M	542244.6	3278911	2014-07-13 05:48:46	2014-07-13	2014-07-13 06:43:00	2014-07-13 20:37:00	Helicopter2	0	32.12411	2014-07-13 10:48:46	30	2014-07-05	2014-08-03	9	30	Summer
X37	171	M	542161.3	3278957	2014-07-13 06:18:46	2014-07-13	2014-07-13 06:43:00	2014-07-13 20:37:00	Helicopter2	0	95.07009	2014-07-13 11:18:46	30	2014-07-05	2014-08-03	9	30	Summer
X37	171	M	542090.9	3279015	2014-07-13 06:49:04	2014-07-13	2014-07-13 06:43:00	2014-07-13 20:37:00	Helicopter2	0	91.15284	2014-07-13 11:49:04	30.3	2014-07-05	2014-08-03	9	30	Summer
X37	171	M	542054.4	3279286	2014-07-13 07:18:48	2014-07-13	2014-07-13 06:43:00	2014-07-13 20:37:00	Helicopter2	0	272.8939	2014-07-13 12:18:48	29.73333	2014-07-05	2014-08-03	9	30	Summer
X37	171	M	541978.9	3279628	2014-07-13 07:49:06	2014-07-13	2014-07-13 06:43:00	2014-07-13 20:37:00	Helicopter2	0	350.5588	2014-07-13 12:49:06	30.3	2014-07-05	2014-08-03	9	30	Summer
X37	171	M	541998.4	3279810	2014-07-13 08:18:46	2014-07-13	2014-07-13 06:43:00	2014-07-13 20:37:00	Helicopter2	0	182.9414	2014-07-13 13:18:46	29.66667	2014-07-05	2014-08-03	9	30	Summer
X37	171	M	542038	3279802	2014-07-13 08:48:59	2014-07-13	2014-07-13 06:43:00	2014-07-13 20:37:00	Helicopter2	0	40.44951	2014-07-13 13:48:59	30.21667	2014-07-05	2014-08-03	9	30	Summer
X37	171	M	541952.3	3279843	2014-07-13 09:19:03	2014-07-13	2014-07-13 06:43:00	2014-07-13 20:37:00	Helicopter2	0	95.1171	2014-07-13 14:19:03	30.06667	2014-07-05	2014-08-03	9	30	Summer
X37	171	M	541942.5	3279870	2014-07-13 09:48:53	2014-07-13	2014-07-13 06:43:00	2014-07-13 20:37:00	Helicopter2	0	28.50805	2014-07-13 14:48:53	29.83333	2014-07-05	2014-08-03	9	30	Summer
X37	171	M	541901.4	3279856	2014-07-13 10:18:53	2014-07-13	2014-07-13 06:43:00	2014-07-13 20:37:00	Helicopter2	0	43.40426	2014-07-13 15:18:53	30	2014-07-05	2014-08-03	9	30	Summer
X37	171	M	541839.5	3279819	2014-07-13 10:49:23	2014-07-13	2014-07-13 06:43:00	2014-07-13 20:37:00	Helicopter2	0	71.73541	2014-07-13 15:49:23	30.5	2014-07-05	2014-08-03	9	30	Summer
X37	171	M	541851.7	3279786	2014-07-13 11:19:05	2014-07-13	2014-07-13 06:43:00	2014-07-13 20:37:00	Helicopter2	0	35.37464	2014-07-13 16:19:05	29.7	2014-07-05	2014-08-03	9	30	Summer
X37	171	M	541854.1	3279793	2014-07-13 11:48:46	2014-07-13	2014-07-13 06:43:00	2014-07-13 20:37:00	Helicopter2	0	6.867102	2014-07-13 16:48:46	29.68333	2014-07-05	2014-08-03	9	30	Summer
X37	171	M	541862.9	3279792	2014-07-13 12:18:59	2014-07-13	2014-07-13 06:43:00	2014-07-13 20:37:00	Helicopter2	0	8.852286	2014-07-13 17:18:59	30.21667	2014-07-05	2014-08-03	9	30	Summer
X37	171	M	541845.3	3279774	2014-07-13 12:49:05	2014-07-13	2014-07-13 06:43:00	2014-07-13 20:37:00	Helicopter2	0	24.90438	2014-07-13 17:49:05	30.1	2014-07-05	2014-08-03	9	30	Summer
X37	171	M	541825.3	3279739	2014-07-13 13:18:51	2014-07-13	2014-07-13 06:43:00	2014-07-13 20:37:00	Helicopter2	0	40.48547	2014-07-13 18:18:51	29.76667	2014-07-05	2014-08-03	9	30	Summer
X37	171	M	541831.5	3279771	2014-07-13 13:49:05	2014-07-13	2014-07-13 06:43:00	2014-07-13 20:37:00	Helicopter2	0	32.97953	2014-07-13 18:49:05	30.23333	2014-07-05	2014-08-03	9	30	Summer
X37	171	M	541858.1	3279789	2014-07-13 14:18:48	2014-07-13	2014-07-13 06:43:00	2014-07-13 20:37:00	Helicopter2	0	31.85848	2014-07-13 19:18:48	29.71667	2014-07-05	2014-08-03	9	30	Summer
X37	171	M	541838	3279780	2014-07-13 14:48:46	2014-07-13	2014-07-13 06:43:00	2014-07-13 20:37:00	Helicopter2	0	22.13329	2014-07-13 19:48:46	29.96667	2014-07-05	2014-08-03	9	30	Summer
X37	171	M	541858.1	3279776	2014-07-13 15:19:03	2014-07-13	2014-07-13 06:43:00	2014-07-13 20:37:00	Helicopter2	0	20.48158	2014-07-13 20:19:03	30.28333	2014-07-05	2014-08-03	9	30	Summer
X37	171	M	541864.5	3279812	2014-07-13 15:48:46	2014-07-13	2014-07-13 06:43:00	2014-07-13 20:37:00	Helicopter2	0	36.59072	2014-07-13 20:48:46	29.71667	2014-07-05	2014-08-03	9	30	Summer
X37	171	M	541847.5	3279834	2014-07-13 16:18:46	2014-07-13	2014-07-13 06:43:00	2014-07-13 20:37:00	Helicopter2	0	27.8927	2014-07-13 21:18:46	30	2014-07-05	2014-08-03	9	30	Summer
X37	171	M	541868.1	3279710	2014-07-13 16:49:05	2014-07-13	2014-07-13 06:43:00	2014-07-13 20:37:00	Helicopter2	0	126.2704	2014-07-13 21:49:05	30.31667	2014-07-05	2014-08-03	9	30	Summer
X37	171	M	541860.1	3279703	2014-07-13 17:18:46	2014-07-13	2014-07-13 06:43:00	2014-07-13 20:37:00	Helicopter2	0	10.28785	2014-07-13 22:18:46	29.68333	2014-07-05	2014-08-03	9	30	Summer
X37	171	M	541875.3	3279711	2014-07-13 17:48:51	2014-07-13	2014-07-13 06:43:00	2014-07-13 20:37:00	Helicopter2	0	17.4049	2014-07-13 22:48:51	30.08333	2014-07-05	2014-08-03	9	30	Summer
X37	171	M	541885	3279701	2014-07-13 18:18:52	2014-07-13	2014-07-13 06:43:00	2014-07-13 20:37:00	Helicopter2	0	14.05704	2014-07-13 23:18:52	30.01667	2014-07-05	2014-08-03	9	30	Summer
X37	171	M	541871.4	3279704	2014-07-13 18:49:03	2014-07-13	2014-07-13 06:43:00	2014-07-13 20:37:00	Helicopter2	0	13.92565	2014-07-13 23:49:03	30.18333	2014-07-05	2014-08-03	9	30	Summer
X37	171	M	541899.9	3279612	2014-07-13 19:18:53	2014-07-13	2014-07-13 06:43:00	2014-07-13 20:37:00	Helicopter2	0	96.50205	2014-07-14 00:18:53	29.83333	2014-07-05	2014-08-03	9	30	Summer
X37	171	M	541869.7	3279269	2014-07-13 19:48:46	2014-07-13	2014-07-13 06:43:00	2014-07-13 20:37:00	Helicopter2	0	344.0487	2014-07-14 00:48:46	29.88333	2014-07-05	2014-08-03	9	30	Summer
X37	171	M	541865	3278816	2014-07-13 20:18:46	2014-07-13	2014-07-13 06:43:00	2014-07-13 20:37:00	Helicopter2	0	453.3461	2014-07-14 01:18:46	30	2014-07-05	2014-08-03	9	30	Summer
X37	171	M	542032.4	3278705	2014-07-13 20:49:03	2014-07-13	2014-07-13 06:43:00	2014-07-13 20:37:00	Helicopter2	0	200.9495	2014-07-14 01:49:03	30.28333	2014-07-05	2014-08-03	9	30	Summer
X37	171	M	542155.3	3278623	2014-07-13 21:18:46	2014-07-13	2014-07-13 06:43:00	2014-07-13 20:37:00	Helicopter2	0	147.51	2014-07-14 02:18:46	29.71667	2014-07-05	2014-08-03	9	30	Summer
X37	171	M	542174	3278587	2014-07-13 21:48:48	2014-07-13	2014-07-13 06:43:00	2014-07-13 20:37:00	Helicopter2	0	40.52459	2014-07-14 02:48:48	30.03333	2014-07-05	2014-08-03	9	30	Summer
X37	171	M	542161.1	3278587	2014-07-13 22:18:46	2014-07-13	2014-07-13 06:43:00	2014-07-13 20:37:00	Helicopter2	0	12.87432	2014-07-14 03:18:46	29.96667	2014-07-05	2014-08-03	9	30	Summer
X37	171	M	542173.1	3278605	2014-07-13 22:48:46	2014-07-13	2014-07-13 06:43:00	2014-07-13 20:37:00	Helicopter2	0	22.01658	2014-07-14 03:48:46	30	2014-07-05	2014-08-03	9	30	Summer
X37	171	M	542157.7	3278615	2014-07-13 23:18:59	2014-07-13	2014-07-13 06:43:00	2014-07-13 20:37:00	Helicopter2	0	17.98655	2014-07-14 04:18:59	30.21667	2014-07-05	2014-08-03	9	30	Summer
X37	171	M	542185.3	3278589	2014-07-13 23:48:46	2014-07-13	2014-07-13 06:43:00	2014-07-13 20:37:00	Helicopter2	0	37.78925	2014-07-14 04:48:46	29.78333	2014-07-05	2014-08-03	9	30	Summer
X37	171	M	542193.3	3278592	2014-07-14 00:19:03	2014-07-14	2014-07-14 06:44:00	2014-07-14 20:36:00	Helicopter2	0	8.498483	2014-07-14 05:19:03	30.28333	2014-07-05	2014-08-03	10	30	Summer
X37	171	M	542188.5	3278600	2014-07-14 00:48:46	2014-07-14	2014-07-14 06:44:00	2014-07-14 20:36:00	Helicopter2	0	9.61701	2014-07-14 05:48:46	29.71667	2014-07-05	2014-08-03	10	30	Summer
X37	171	M	542152.1	3278607	2014-07-14 01:18:46	2014-07-14	2014-07-14 06:44:00	2014-07-14 20:36:00	Helicopter2	0	37.05109	2014-07-14 06:18:46	30	2014-07-05	2014-08-03	10	30	Summer
X37	171	M	542171.4	3278641	2014-07-14 01:48:46	2014-07-14	2014-07-14 06:44:00	2014-07-14 20:36:00	Helicopter2	0	38.46802	2014-07-14 06:48:46	30	2014-07-05	2014-08-03	10	30	Summer
X37	171	M	542216.5	3278665	2014-07-14 02:18:46	2014-07-14	2014-07-14 06:44:00	2014-07-14 20:36:00	Helicopter2	0	51.20192	2014-07-14 07:18:46	30	2014-07-05	2014-08-03	10	30	Summer
X37	171	M	542229.3	3278693	2014-07-14 02:48:46	2014-07-14	2014-07-14 06:44:00	2014-07-14 20:36:00	Helicopter2	0	31.35272	2014-07-14 07:48:46	30	2014-07-05	2014-08-03	10	30	Summer
X37	171	M	542234.8	3278700	2014-07-14 03:19:03	2014-07-14	2014-07-14 06:44:00	2014-07-14 20:36:00	Helicopter2	0	8.533604	2014-07-14 08:19:03	30.28333	2014-07-05	2014-08-03	10	30	Summer
X37	171	M	542234	3278729	2014-07-14 03:48:46	2014-07-14	2014-07-14 06:44:00	2014-07-14 20:36:00	Helicopter2	0	28.7088	2014-07-14 08:48:46	29.71667	2014-07-05	2014-08-03	10	30	Summer
X37	171	M	542239.4	3278776	2014-07-14 04:18:47	2014-07-14	2014-07-14 06:44:00	2014-07-14 20:36:00	Helicopter2	0	47.42538	2014-07-14 09:18:47	30.01667	2014-07-05	2014-08-03	10	30	Summer
X37	171	M	542215.1	3278808	2014-07-14 04:48:46	2014-07-14	2014-07-14 06:44:00	2014-07-14 20:36:00	Helicopter2	0	40.31492	2014-07-14 09:48:46	29.98333	2014-07-05	2014-08-03	10	30	Summer
X37	171	M	542213.5	3278803	2014-07-14 05:18:46	2014-07-14	2014-07-14 06:44:00	2014-07-14 20:36:00	Helicopter2	0	4.799724	2014-07-14 10:18:46	30	2014-07-05	2014-08-03	10	30	Summer
X37	171	M	542172.5	3278785	2014-07-14 05:48:53	2014-07-14	2014-07-14 06:44:00	2014-07-14 20:36:00	Helicopter2	0	44.75272	2014-07-14 10:48:53	30.11667	2014-07-05	2014-08-03	10	30	Summer
X37	171	M	542051.7	3278925	2014-07-14 06:18:46	2014-07-14	2014-07-14 06:44:00	2014-07-14 20:36:00	Helicopter2	0	184.1585	2014-07-14 11:18:46	29.88333	2014-07-05	2014-08-03	10	30	Summer
X37	171	M	542032	3279224	2014-07-14 06:48:53	2014-07-14	2014-07-14 06:44:00	2014-07-14 20:36:00	Helicopter2	0	299.7488	2014-07-14 11:48:53	30.11667	2014-07-05	2014-08-03	10	30	Summer
X37	171	M	542053.2	3279391	2014-07-14 07:19:34	2014-07-14	2014-07-14 06:44:00	2014-07-14 20:36:00	Helicopter2	0	168.5065	2014-07-14 12:19:34	30.68333	2014-07-05	2014-08-03	10	30	Summer
X37	171	M	541869.9	3279461	2014-07-14 07:49:04	2014-07-14	2014-07-14 06:44:00	2014-07-14 20:36:00	Helicopter2	0	196.3716	2014-07-14 12:49:04	29.5	2014-07-05	2014-08-03	10	30	Summer
X37	171	M	541851.1	3279500	2014-07-14 08:19:04	2014-07-14	2014-07-14 06:44:00	2014-07-14 20:36:00	Helicopter2	0	43.00437	2014-07-14 13:19:04	30	2014-07-05	2014-08-03	10	30	Summer
X37	171	M	541839.1	3279473	2014-07-14 08:48:46	2014-07-14	2014-07-14 06:44:00	2014-07-14 20:36:00	Helicopter2	0	29.41789	2014-07-14 13:48:46	29.7	2014-07-05	2014-08-03	10	30	Summer
X37	171	M	541860.1	3279499	2014-07-14 09:18:47	2014-07-14	2014-07-14 06:44:00	2014-07-14 20:36:00	Helicopter2	0	33.28212	2014-07-14 14:18:47	30.01667	2014-07-05	2014-08-03	10	30	Summer
X37	171	M	541847.2	3279474	2014-07-14 09:48:53	2014-07-14	2014-07-14 06:44:00	2014-07-14 20:36:00	Helicopter2	0	28.103	2014-07-14 14:48:53	30.1	2014-07-05	2014-08-03	10	30	Summer
X37	171	M	541852.8	3279504	2014-07-14 10:19:22	2014-07-14	2014-07-14 06:44:00	2014-07-14 20:36:00	Helicopter2	0	30.13093	2014-07-14 15:19:22	30.48333	2014-07-05	2014-08-03	10	30	Summer
X37	171	M	541854.3	3279498	2014-07-14 10:48:45	2014-07-14	2014-07-14 06:44:00	2014-07-14 20:36:00	Helicopter2	0	5.752605	2014-07-14 15:48:45	29.38333	2014-07-05	2014-08-03	10	30	Summer
X37	171	M	541840.7	3279498	2014-07-14 11:18:48	2014-07-14	2014-07-14 06:44:00	2014-07-14 20:36:00	Helicopter2	0	13.6476	2014-07-14 16:18:48	30.05	2014-07-05	2014-08-03	10	30	Summer
X37	171	M	541848.7	3279498	2014-07-14 11:48:47	2014-07-14	2014-07-14 06:44:00	2014-07-14 20:36:00	Helicopter2	0	8.033691	2014-07-14 16:48:47	29.98333	2014-07-05	2014-08-03	10	30	Summer
X37	171	M	541843.9	3279499	2014-07-14 12:19:16	2014-07-14	2014-07-14 06:44:00	2014-07-14 20:36:00	Helicopter2	0	4.920085	2014-07-14 17:19:16	30.48333	2014-07-05	2014-08-03	10	30	Summer
X37	171	M	541856	3279502	2014-07-14 12:50:17	2014-07-14	2014-07-14 06:44:00	2014-07-14 20:36:00	Helicopter2	0	12.412	2014-07-14 17:50:17	31.01667	2014-07-05	2014-08-03	10	30	Summer
X37	171	M	541840.8	3279481	2014-07-14 13:19:30	2014-07-14	2014-07-14 06:44:00	2014-07-14 20:36:00	Helicopter2	0	25.39771	2014-07-14 18:19:30	29.21667	2014-07-05	2014-08-03	10	30	Summer
X37	171	M	541846.3	3279505	2014-07-14 13:49:18	2014-07-14	2014-07-14 06:44:00	2014-07-14 20:36:00	Helicopter2	0	24.69125	2014-07-14 18:49:18	29.8	2014-07-05	2014-08-03	10	30	Summer
X37	171	M	541905	3279553	2014-07-14 14:18:46	2014-07-14	2014-07-14 06:44:00	2014-07-14 20:36:00	Helicopter2	0	75.37148	2014-07-14 19:18:46	29.46667	2014-07-05	2014-08-03	10	30	Summer
X37	171	M	541786.6	3279487	2014-07-14 14:48:48	2014-07-14	2014-07-14 06:44:00	2014-07-14 20:36:00	Helicopter2	0	135.5048	2014-07-14 19:48:48	30.03333	2014-07-05	2014-08-03	10	30	Summer
X37	171	M	541782.7	3279475	2014-07-14 15:18:47	2014-07-14	2014-07-14 06:44:00	2014-07-14 20:36:00	Helicopter2	0	12.60774	2014-07-14 20:18:47	29.98333	2014-07-05	2014-08-03	10	30	Summer
X37	171	M	541760.9	3279488	2014-07-14 15:50:10	2014-07-14	2014-07-14 06:44:00	2014-07-14 20:36:00	Helicopter2	0	25.28822	2014-07-14 20:50:10	31.38333	2014-07-05	2014-08-03	10	30	Summer
X37	171	M	541774.5	3279491	2014-07-14 16:19:34	2014-07-14	2014-07-14 06:44:00	2014-07-14 20:36:00	Helicopter2	0	14.15804	2014-07-14 21:19:34	29.4	2014-07-05	2014-08-03	10	30	Summer
X37	171	M	541781.8	3279493	2014-07-14 16:50:04	2014-07-14	2014-07-14 06:44:00	2014-07-14 20:36:00	Helicopter2	0	7.472712	2014-07-14 21:50:04	30.5	2014-07-05	2014-08-03	10	30	Summer
X37	171	M	541763.6	3279397	2014-07-14 17:18:46	2014-07-14	2014-07-14 06:44:00	2014-07-14 20:36:00	Helicopter2	0	97.72138	2014-07-14 22:18:46	28.7	2014-07-05	2014-08-03	10	30	Summer
X37	171	M	541759.4	3279227	2014-07-14 17:48:46	2014-07-14	2014-07-14 06:44:00	2014-07-14 20:36:00	Helicopter2	0	170.043	2014-07-14 22:48:46	30	2014-07-05	2014-08-03	10	30	Summer
X37	171	M	541778.8	3279230	2014-07-14 18:18:47	2014-07-14	2014-07-14 06:44:00	2014-07-14 20:36:00	Helicopter2	0	19.55594	2014-07-14 23:18:47	30.01667	2014-07-05	2014-08-03	10	30	Summer
X37	171	M	541861	3278809	2014-07-14 18:48:47	2014-07-14	2014-07-14 06:44:00	2014-07-14 20:36:00	Helicopter2	0	428.7077	2014-07-14 23:48:47	30	2014-07-05	2014-08-03	10	30	Summer
X37	171	M	541870.6	3278821	2014-07-14 19:19:03	2014-07-14	2014-07-14 06:44:00	2014-07-14 20:36:00	Helicopter2	0	15.47797	2014-07-15 00:19:03	30.26667	2014-07-05	2014-08-03	10	30	Summer
X37	171	M	541870.9	3278736	2014-07-14 19:48:47	2014-07-14	2014-07-14 06:44:00	2014-07-14 20:36:00	Helicopter2	0	84.987	2014-07-15 00:48:47	29.73333	2014-07-05	2014-08-03	10	30	Summer
X37	171	M	541984.8	3278707	2014-07-14 20:18:46	2014-07-14	2014-07-14 06:44:00	2014-07-14 20:36:00	Helicopter2	0	117.5226	2014-07-15 01:18:46	29.98333	2014-07-05	2014-08-03	10	30	Summer
X37	171	M	541869.3	3278742	2014-07-14 20:48:46	2014-07-14	2014-07-14 06:44:00	2014-07-14 20:36:00	Helicopter2	0	120.6113	2014-07-15 01:48:46	30	2014-07-05	2014-08-03	10	30	Summer
X37	171	M	541732.1	3278764	2014-07-14 21:18:48	2014-07-14	2014-07-14 06:44:00	2014-07-14 20:36:00	Helicopter2	0	138.99	2014-07-15 02:18:48	30.03333	2014-07-05	2014-08-03	10	30	Summer
X37	171	M	541653.3	3278903	2014-07-14 21:48:53	2014-07-14	2014-07-14 06:44:00	2014-07-14 20:36:00	Helicopter2	0	159.1102	2014-07-15 02:48:53	30.08333	2014-07-05	2014-08-03	10	30	Summer
X37	171	M	541659.8	3278901	2014-07-14 22:19:04	2014-07-14	2014-07-14 06:44:00	2014-07-14 20:36:00	Helicopter2	0	6.723326	2014-07-15 03:19:04	30.18333	2014-07-05	2014-08-03	10	30	Summer
X37	171	M	541719.2	3278984	2014-07-14 22:48:46	2014-07-14	2014-07-14 06:44:00	2014-07-14 20:36:00	Helicopter2	0	102.3378	2014-07-15 03:48:46	29.7	2014-07-05	2014-08-03	10	30	Summer
X37	171	M	541769.9	3279016	2014-07-14 23:18:48	2014-07-14	2014-07-14 06:44:00	2014-07-14 20:36:00	Helicopter2	0	59.71389	2014-07-15 04:18:48	30.03333	2014-07-05	2014-08-03	10	30	Summer
X37	171	M	541772.3	3279015	2014-07-14 23:49:05	2014-07-14	2014-07-14 06:44:00	2014-07-14 20:36:00	Helicopter2	0	2.577137	2014-07-15 04:49:05	30.28333	2014-07-05	2014-08-03	10	30	Summer
X37	171	M	541775.5	3279015	2014-07-15 00:18:46	2014-07-15	2014-07-15 06:44:00	2014-07-15 20:36:00	Helicopter2	0	3.194255	2014-07-15 05:18:46	29.68333	2014-07-05	2014-08-03	11	30	Summer
X37	171	M	541776.3	3279017	2014-07-15 00:48:48	2014-07-15	2014-07-15 06:44:00	2014-07-15 20:36:00	Helicopter2	0	1.934609	2014-07-15 05:48:48	30.03333	2014-07-05	2014-08-03	11	30	Summer
X37	171	M	541555.5	3278973	2014-07-15 01:18:48	2014-07-15	2014-07-15 06:44:00	2014-07-15 20:36:00	Helicopter2	0	225.0228	2014-07-15 06:18:48	30	2014-07-05	2014-08-03	11	30	Summer
X37	171	M	541536.1	3278965	2014-07-15 01:49:04	2014-07-15	2014-07-15 06:44:00	2014-07-15 20:36:00	Helicopter2	0	21.06751	2014-07-15 06:49:04	30.26667	2014-07-05	2014-08-03	11	30	Summer
X37	171	M	541516.7	3278986	2014-07-15 02:18:46	2014-07-15	2014-07-15 06:44:00	2014-07-15 20:36:00	Helicopter2	0	28.76422	2014-07-15 07:18:46	29.7	2014-07-05	2014-08-03	11	30	Summer
X37	171	M	541527.3	3278947	2014-07-15 02:48:46	2014-07-15	2014-07-15 06:44:00	2014-07-15 20:36:00	Helicopter2	0	40.16583	2014-07-15 07:48:46	30	2014-07-05	2014-08-03	11	30	Summer
X37	171	M	541536.3	3278929	2014-07-15 03:18:47	2014-07-15	2014-07-15 06:44:00	2014-07-15 20:36:00	Helicopter2	0	20.53568	2014-07-15 08:18:47	30.01667	2014-07-05	2014-08-03	11	30	Summer
X37	171	M	541591.2	3278910	2014-07-15 03:48:47	2014-07-15	2014-07-15 06:44:00	2014-07-15 20:36:00	Helicopter2	0	58.20832	2014-07-15 08:48:47	30	2014-07-05	2014-08-03	11	30	Summer
X37	171	M	541627.8	3278832	2014-07-15 04:18:48	2014-07-15	2014-07-15 06:44:00	2014-07-15 20:36:00	Helicopter2	0	85.63665	2014-07-15 09:18:48	30.01667	2014-07-05	2014-08-03	11	30	Summer
X37	171	M	541623.7	3278839	2014-07-15 04:49:04	2014-07-15	2014-07-15 06:44:00	2014-07-15 20:36:00	Helicopter2	0	7.604606	2014-07-15 09:49:04	30.26667	2014-07-05	2014-08-03	11	30	Summer
X37	171	M	541689.4	3278744	2014-07-15 05:18:46	2014-07-15	2014-07-15 06:44:00	2014-07-15 20:36:00	Helicopter2	0	115.3579	2014-07-15 10:18:46	29.7	2014-07-05	2014-08-03	11	30	Summer
X37	171	M	541887.6	3278817	2014-07-15 05:48:46	2014-07-15	2014-07-15 06:44:00	2014-07-15 20:36:00	Helicopter2	0	211.1014	2014-07-15 10:48:46	30	2014-07-05	2014-08-03	11	30	Summer
X37	171	M	542007.1	3278996	2014-07-15 06:18:54	2014-07-15	2014-07-15 06:44:00	2014-07-15 20:36:00	Helicopter2	0	215.7669	2014-07-15 11:18:54	30.13333	2014-07-05	2014-08-03	11	30	Summer
X37	171	M	541975.2	3279127	2014-07-15 06:48:54	2014-07-15	2014-07-15 06:44:00	2014-07-15 20:36:00	Helicopter2	0	134.8037	2014-07-15 11:48:54	30	2014-07-05	2014-08-03	11	30	Summer
X37	171	M	541986.2	3279184	2014-07-15 07:18:53	2014-07-15	2014-07-15 06:44:00	2014-07-15 20:36:00	Helicopter2	0	57.39763	2014-07-15 12:18:53	29.98333	2014-07-05	2014-08-03	11	30	Summer
X37	171	M	541955.2	3279280	2014-07-15 07:48:48	2014-07-15	2014-07-15 06:44:00	2014-07-15 20:36:00	Helicopter2	0	100.8192	2014-07-15 12:48:48	29.91667	2014-07-05	2014-08-03	11	30	Summer
X37	171	M	541937.8	3279616	2014-07-15 08:19:03	2014-07-15	2014-07-15 06:44:00	2014-07-15 20:36:00	Helicopter2	0	336.4587	2014-07-15 13:19:03	30.25	2014-07-05	2014-08-03	11	30	Summer
X37	171	M	542029.8	3279620	2014-07-15 08:48:46	2014-07-15	2014-07-15 06:44:00	2014-07-15 20:36:00	Helicopter2	0	92.02807	2014-07-15 13:48:46	29.71667	2014-07-05	2014-08-03	11	30	Summer
X37	171	M	542042.1	3279755	2014-07-15 09:18:48	2014-07-15	2014-07-15 06:44:00	2014-07-15 20:36:00	Helicopter2	0	135.3519	2014-07-15 14:18:48	30.03333	2014-07-05	2014-08-03	11	30	Summer
X37	171	M	542126.6	3279818	2014-07-15 09:49:47	2014-07-15	2014-07-15 06:44:00	2014-07-15 20:36:00	Helicopter2	0	105.4495	2014-07-15 14:49:47	30.98333	2014-07-05	2014-08-03	11	30	Summer
X37	171	M	542120.9	3279823	2014-07-15 10:18:49	2014-07-15	2014-07-15 06:44:00	2014-07-15 20:36:00	Helicopter2	0	7.887223	2014-07-15 15:18:49	29.03333	2014-07-05	2014-08-03	11	30	Summer
X37	171	M	542140.3	3279816	2014-07-15 10:48:46	2014-07-15	2014-07-15 06:44:00	2014-07-15 20:36:00	Helicopter2	0	20.7325	2014-07-15 15:48:46	29.95	2014-07-05	2014-08-03	11	30	Summer
X37	171	M	542129	3279811	2014-07-15 11:19:04	2014-07-15	2014-07-15 06:44:00	2014-07-15 20:36:00	Helicopter2	0	12.20157	2014-07-15 16:19:04	30.3	2014-07-05	2014-08-03	11	30	Summer
X37	171	M	542141.1	3279816	2014-07-15 11:48:53	2014-07-15	2014-07-15 06:44:00	2014-07-15 20:36:00	Helicopter2	0	12.92342	2014-07-15 16:48:53	29.81667	2014-07-05	2014-08-03	11	30	Summer
X37	171	M	542121.8	3279801	2014-07-15 12:19:33	2014-07-15	2014-07-15 06:44:00	2014-07-15 20:36:00	Helicopter2	0	24.32905	2014-07-15 17:19:33	30.66667	2014-07-05	2014-08-03	11	30	Summer
X37	171	M	542169.3	3279844	2014-07-15 12:48:46	2014-07-15	2014-07-15 06:44:00	2014-07-15 20:36:00	Helicopter2	0	63.7861	2014-07-15 17:48:46	29.21667	2014-07-05	2014-08-03	11	30	Summer
X37	171	M	542142.8	3279793	2014-07-15 13:18:48	2014-07-15	2014-07-15 06:44:00	2014-07-15 20:36:00	Helicopter2	0	57.30507	2014-07-15 18:18:48	30.03333	2014-07-05	2014-08-03	11	30	Summer
X37	171	M	542131.4	3279824	2014-07-15 13:48:46	2014-07-15	2014-07-15 06:44:00	2014-07-15 20:36:00	Helicopter2	0	33.33985	2014-07-15 18:48:46	29.96667	2014-07-05	2014-08-03	11	30	Summer
X37	171	M	542094.2	3279856	2014-07-15 14:18:46	2014-07-15	2014-07-15 06:44:00	2014-07-15 20:36:00	Helicopter2	0	49.20395	2014-07-15 19:18:46	30	2014-07-05	2014-08-03	11	30	Summer
X37	171	M	541983.1	3279810	2014-07-15 14:48:46	2014-07-15	2014-07-15 06:44:00	2014-07-15 20:36:00	Helicopter2	0	120.5163	2014-07-15 19:48:46	30	2014-07-05	2014-08-03	11	30	Summer
X37	171	M	541975.2	3279778	2014-07-15 15:18:46	2014-07-15	2014-07-15 06:44:00	2014-07-15 20:36:00	Helicopter2	0	32.37039	2014-07-15 20:18:46	30	2014-07-05	2014-08-03	11	30	Summer
X37	171	M	541742.1	3279741	2014-07-15 15:48:48	2014-07-15	2014-07-15 06:44:00	2014-07-15 20:36:00	Helicopter2	0	235.9297	2014-07-15 20:48:48	30.03333	2014-07-05	2014-08-03	11	30	Summer
X37	171	M	542024.1	3279828	2014-07-15 16:19:04	2014-07-15	2014-07-15 06:44:00	2014-07-15 20:36:00	Helicopter2	0	295.1041	2014-07-15 21:19:04	30.26667	2014-07-05	2014-08-03	11	30	Summer
X37	171	M	542037.9	3279828	2014-07-15 16:49:22	2014-07-15	2014-07-15 06:44:00	2014-07-15 20:36:00	Helicopter2	0	13.77254	2014-07-15 21:49:22	30.3	2014-07-05	2014-08-03	11	30	Summer
X37	171	M	542033.1	3279820	2014-07-15 17:18:53	2014-07-15	2014-07-15 06:44:00	2014-07-15 20:36:00	Helicopter2	0	8.861971	2014-07-15 22:18:53	29.51667	2014-07-05	2014-08-03	11	30	Summer
X37	171	M	542075.8	3279815	2014-07-15 17:49:05	2014-07-15	2014-07-15 06:44:00	2014-07-15 20:36:00	Helicopter2	0	43.04188	2014-07-15 22:49:05	30.2	2014-07-05	2014-08-03	11	30	Summer
X37	171	M	542023.5	3279790	2014-07-15 18:18:46	2014-07-15	2014-07-15 06:44:00	2014-07-15 20:36:00	Helicopter2	0	57.99497	2014-07-15 23:18:46	29.68333	2014-07-05	2014-08-03	11	30	Summer
X37	171	M	541925.5	3279678	2014-07-15 18:48:46	2014-07-15	2014-07-15 06:44:00	2014-07-15 20:36:00	Helicopter2	0	148.8768	2014-07-15 23:48:46	30	2014-07-05	2014-08-03	11	30	Summer
X37	171	M	541878.7	3279446	2014-07-15 19:18:46	2014-07-15	2014-07-15 06:44:00	2014-07-15 20:36:00	Helicopter2	0	236.6442	2014-07-16 00:18:46	30	2014-07-05	2014-08-03	11	30	Summer
X37	171	M	541910.7	3279300	2014-07-15 19:48:55	2014-07-15	2014-07-15 06:44:00	2014-07-15 20:36:00	Helicopter2	0	149.2817	2014-07-16 00:48:55	30.15	2014-07-05	2014-08-03	11	30	Summer
X37	171	M	541987.2	3279154	2014-07-15 20:19:04	2014-07-15	2014-07-15 06:44:00	2014-07-15 20:36:00	Helicopter2	0	164.3832	2014-07-16 01:19:04	30.15	2014-07-05	2014-08-03	11	30	Summer
X37	171	M	542097.5	3278991	2014-07-15 20:48:53	2014-07-15	2014-07-15 06:44:00	2014-07-15 20:36:00	Helicopter2	0	196.8217	2014-07-16 01:48:53	29.81667	2014-07-05	2014-08-03	11	30	Summer
X37	171	M	542051.7	3278926	2014-07-15 21:19:03	2014-07-15	2014-07-15 06:44:00	2014-07-15 20:36:00	Helicopter2	0	79.38106	2014-07-16 02:19:03	30.16667	2014-07-05	2014-08-03	11	30	Summer
X37	171	M	542021.2	3278888	2014-07-15 21:48:46	2014-07-15	2014-07-15 06:44:00	2014-07-15 20:36:00	Helicopter2	0	48.67437	2014-07-16 02:48:46	29.71667	2014-07-05	2014-08-03	11	30	Summer
X37	171	M	542023.6	3278897	2014-07-15 22:18:46	2014-07-15	2014-07-15 06:44:00	2014-07-15 20:36:00	Helicopter2	0	8.655499	2014-07-16 03:18:46	30	2014-07-05	2014-08-03	11	30	Summer
X37	171	M	542022.1	3278883	2014-07-15 22:48:46	2014-07-15	2014-07-15 06:44:00	2014-07-15 20:36:00	Helicopter2	0	13.93688	2014-07-16 03:48:46	30	2014-07-05	2014-08-03	11	30	Summer
X37	171	M	542027.5	3278926	2014-07-15 23:18:46	2014-07-15	2014-07-15 06:44:00	2014-07-15 20:36:00	Helicopter2	0	43.68679	2014-07-16 04:18:46	30	2014-07-05	2014-08-03	11	30	Summer
X37	171	M	542014.8	3278887	2014-07-15 23:48:46	2014-07-15	2014-07-15 06:44:00	2014-07-15 20:36:00	Helicopter2	0	40.86255	2014-07-16 04:48:46	30	2014-07-05	2014-08-03	11	30	Summer
X37	171	M	542021.2	3278886	2014-07-16 00:18:46	2014-07-16	2014-07-16 06:45:00	2014-07-16 20:36:00	Helicopter2	0	6.630016	2014-07-16 05:18:46	30	2014-07-05	2014-08-03	12	30	Summer
X37	171	M	542003.4	3278918	2014-07-16 00:48:46	2014-07-16	2014-07-16 06:45:00	2014-07-16 20:36:00	Helicopter2	0	36.7894	2014-07-16 05:48:46	30	2014-07-05	2014-08-03	12	30	Summer
X37	171	M	541991.1	3278961	2014-07-16 01:18:59	2014-07-16	2014-07-16 06:45:00	2014-07-16 20:36:00	Helicopter2	0	45.08912	2014-07-16 06:18:59	30.21667	2014-07-05	2014-08-03	12	30	Summer
X37	171	M	541874.7	3278826	2014-07-16 01:49:04	2014-07-16	2014-07-16 06:45:00	2014-07-16 20:36:00	Helicopter2	0	178.4852	2014-07-16 06:49:04	30.08333	2014-07-05	2014-08-03	12	30	Summer
X37	171	M	541964.9	3278845	2014-07-16 02:18:46	2014-07-16	2014-07-16 06:45:00	2014-07-16 20:36:00	Helicopter2	0	92.188	2014-07-16 07:18:46	29.7	2014-07-05	2014-08-03	12	30	Summer
X37	171	M	542148	3278622	2014-07-16 02:48:48	2014-07-16	2014-07-16 06:45:00	2014-07-16 20:36:00	Helicopter2	0	288.3948	2014-07-16 07:48:48	30.03333	2014-07-05	2014-08-03	12	30	Summer
X37	171	M	542148	3278622	2014-07-16 03:19:03	2014-07-16	2014-07-16 06:45:00	2014-07-16 20:36:00	Helicopter2	0	0	2014-07-16 08:19:03	30.25	2014-07-05	2014-08-03	12	30	Summer
X37	171	M	542149.7	3278625	2014-07-16 03:48:46	2014-07-16	2014-07-16 06:45:00	2014-07-16 20:36:00	Helicopter2	0	3.222027	2014-07-16 08:48:46	29.71667	2014-07-05	2014-08-03	12	30	Summer
X37	171	M	542188	3278735	2014-07-16 04:18:46	2014-07-16	2014-07-16 06:45:00	2014-07-16 20:36:00	Helicopter2	0	116.5382	2014-07-16 09:18:46	30	2014-07-05	2014-08-03	12	30	Summer
X37	171	M	542195.7	3278817	2014-07-16 04:48:46	2014-07-16	2014-07-16 06:45:00	2014-07-16 20:36:00	Helicopter2	0	82.60853	2014-07-16 09:48:46	30	2014-07-05	2014-08-03	12	30	Summer
X37	171	M	542209.4	3278813	2014-07-16 05:18:46	2014-07-16	2014-07-16 06:45:00	2014-07-16 20:36:00	Helicopter2	0	14.25217	2014-07-16 10:18:46	30	2014-07-05	2014-08-03	12	30	Summer
X37	171	M	542207	3278815	2014-07-16 05:49:04	2014-07-16	2014-07-16 06:45:00	2014-07-16 20:36:00	Helicopter2	0	3.066647	2014-07-16 10:49:04	30.3	2014-07-05	2014-08-03	12	30	Summer
X37	171	M	542190.8	3278838	2014-07-16 06:18:46	2014-07-16	2014-07-16 06:45:00	2014-07-16 20:36:00	Helicopter2	0	28.15123	2014-07-16 11:18:46	29.7	2014-07-05	2014-08-03	12	30	Summer
X37	171	M	542071.3	3279061	2014-07-16 06:49:00	2014-07-16	2014-07-16 06:45:00	2014-07-16 20:36:00	Helicopter2	0	253.0002	2014-07-16 11:49:00	30.23333	2014-07-05	2014-08-03	12	30	Summer
X37	171	M	542058.5	3279267	2014-07-16 07:18:53	2014-07-16	2014-07-16 06:45:00	2014-07-16 20:36:00	Helicopter2	0	206.23	2014-07-16 12:18:53	29.88333	2014-07-05	2014-08-03	12	30	Summer
X37	171	M	542104	3279626	2014-07-16 07:49:04	2014-07-16	2014-07-16 06:45:00	2014-07-16 20:36:00	Helicopter2	0	362.2702	2014-07-16 12:49:04	30.18333	2014-07-05	2014-08-03	12	30	Summer
X37	171	M	542079.4	3279725	2014-07-16 08:18:47	2014-07-16	2014-07-16 06:45:00	2014-07-16 20:36:00	Helicopter2	0	101.7566	2014-07-16 13:18:47	29.71667	2014-07-05	2014-08-03	12	30	Summer
X37	171	M	542058.2	3279771	2014-07-16 08:49:21	2014-07-16	2014-07-16 06:45:00	2014-07-16 20:36:00	Helicopter2	0	50.65432	2014-07-16 13:49:21	30.56667	2014-07-05	2014-08-03	12	30	Summer
X37	171	M	542078.3	3279794	2014-07-16 09:18:46	2014-07-16	2014-07-16 06:45:00	2014-07-16 20:36:00	Helicopter2	0	30.68554	2014-07-16 14:18:46	29.41667	2014-07-05	2014-08-03	12	30	Summer
X37	171	M	542100.8	3279835	2014-07-16 09:48:47	2014-07-16	2014-07-16 06:45:00	2014-07-16 20:36:00	Helicopter2	0	46.45023	2014-07-16 14:48:47	30.01667	2014-07-05	2014-08-03	12	30	Summer
X37	171	M	542137.9	3279817	2014-07-16 10:19:03	2014-07-16	2014-07-16 06:45:00	2014-07-16 20:36:00	Helicopter2	0	41.38251	2014-07-16 15:19:03	30.26667	2014-07-05	2014-08-03	12	30	Summer
X37	171	M	542118.6	3279800	2014-07-16 10:48:45	2014-07-16	2014-07-16 06:45:00	2014-07-16 20:36:00	Helicopter2	0	25.51412	2014-07-16 15:48:45	29.7	2014-07-05	2014-08-03	12	30	Summer
X37	171	M	542136.3	3279815	2014-07-16 11:19:05	2014-07-16	2014-07-16 06:45:00	2014-07-16 20:36:00	Helicopter2	0	23.04142	2014-07-16 16:19:05	30.33333	2014-07-05	2014-08-03	12	30	Summer
X37	171	M	542129	3279816	2014-07-16 11:48:45	2014-07-16	2014-07-16 06:45:00	2014-07-16 20:36:00	Helicopter2	0	7.313079	2014-07-16 16:48:45	29.66667	2014-07-05	2014-08-03	12	30	Summer
X37	171	M	542149.4	3279784	2014-07-16 12:18:59	2014-07-16	2014-07-16 06:45:00	2014-07-16 20:36:00	Helicopter2	0	38.06432	2014-07-16 17:18:59	30.23333	2014-07-05	2014-08-03	12	30	Summer
X37	171	M	542129	3279820	2014-07-16 12:49:11	2014-07-16	2014-07-16 06:45:00	2014-07-16 20:36:00	Helicopter2	0	42.07927	2014-07-16 17:49:11	30.2	2014-07-05	2014-08-03	12	30	Summer
X37	171	M	542163.8	3279817	2014-07-16 13:20:11	2014-07-16	2014-07-16 06:45:00	2014-07-16 20:36:00	Helicopter2	0	34.93902	2014-07-16 18:20:11	31	2014-07-05	2014-08-03	12	30	Summer
X37	171	M	542137.1	3279829	2014-07-16 13:48:46	2014-07-16	2014-07-16 06:45:00	2014-07-16 20:36:00	Helicopter2	0	29.18331	2014-07-16 18:48:46	28.58333	2014-07-05	2014-08-03	12	30	Summer
X37	171	M	542138	3279797	2014-07-16 14:18:46	2014-07-16	2014-07-16 06:45:00	2014-07-16 20:36:00	Helicopter2	0	31.36726	2014-07-16 19:18:46	30	2014-07-05	2014-08-03	12	30	Summer
X37	171	M	542145.2	3279811	2014-07-16 14:48:46	2014-07-16	2014-07-16 06:45:00	2014-07-16 20:36:00	Helicopter2	0	15.63758	2014-07-16 19:48:46	30	2014-07-05	2014-08-03	12	30	Summer
X37	171	M	542108.8	3279849	2014-07-16 15:18:46	2014-07-16	2014-07-16 06:45:00	2014-07-16 20:36:00	Helicopter2	0	52.39312	2014-07-16 20:18:46	30	2014-07-05	2014-08-03	12	30	Summer
X37	171	M	542037.1	3279808	2014-07-16 15:49:04	2014-07-16	2014-07-16 06:45:00	2014-07-16 20:36:00	Helicopter2	0	82.47649	2014-07-16 20:49:04	30.3	2014-07-05	2014-08-03	12	30	Summer
X37	171	M	542058.1	3279817	2014-07-16 16:19:03	2014-07-16	2014-07-16 06:45:00	2014-07-16 20:36:00	Helicopter2	0	22.92845	2014-07-16 21:19:03	29.98333	2014-07-05	2014-08-03	12	30	Summer
X37	171	M	542077.6	3279775	2014-07-16 16:48:59	2014-07-16	2014-07-16 06:45:00	2014-07-16 20:36:00	Helicopter2	0	46.64463	2014-07-16 21:48:59	29.93333	2014-07-05	2014-08-03	12	30	Summer
X37	171	M	542027.7	3279718	2014-07-16 17:18:46	2014-07-16	2014-07-16 06:45:00	2014-07-16 20:36:00	Helicopter2	0	76.06375	2014-07-16 22:18:46	29.78333	2014-07-05	2014-08-03	12	30	Summer
X37	171	M	542033.5	3279696	2014-07-16 17:48:47	2014-07-16	2014-07-16 06:45:00	2014-07-16 20:36:00	Helicopter2	0	22.02758	2014-07-16 22:48:47	30.01667	2014-07-05	2014-08-03	12	30	Summer
X37	171	M	542027.9	3279687	2014-07-16 18:18:46	2014-07-16	2014-07-16 06:45:00	2014-07-16 20:36:00	Helicopter2	0	10.82551	2014-07-16 23:18:46	29.98333	2014-07-05	2014-08-03	12	30	Summer
X37	171	M	542038.4	3279693	2014-07-16 18:49:04	2014-07-16	2014-07-16 06:45:00	2014-07-16 20:36:00	Helicopter2	0	11.91632	2014-07-16 23:49:04	30.3	2014-07-05	2014-08-03	12	30	Summer
X37	171	M	541989.4	3279628	2014-07-16 19:18:47	2014-07-16	2014-07-16 06:45:00	2014-07-16 20:36:00	Helicopter2	0	81.24157	2014-07-17 00:18:47	29.71667	2014-07-05	2014-08-03	12	30	Summer
X37	171	M	541888	3278907	2014-07-16 19:48:46	2014-07-16	2014-07-16 06:45:00	2014-07-16 20:36:00	Helicopter2	0	727.7069	2014-07-17 00:48:46	29.98333	2014-07-05	2014-08-03	12	30	Summer
X37	171	M	541929.9	3278694	2014-07-16 20:18:47	2014-07-16	2014-07-16 06:45:00	2014-07-16 20:36:00	Helicopter2	0	217.2296	2014-07-17 01:18:47	30.01667	2014-07-05	2014-08-03	12	30	Summer
X37	171	M	542193.7	3278704	2014-07-16 20:48:47	2014-07-16	2014-07-16 06:45:00	2014-07-16 20:36:00	Helicopter2	0	263.9359	2014-07-17 01:48:47	30	2014-07-05	2014-08-03	12	30	Summer
X37	171	M	542205.5	3278583	2014-07-16 21:19:03	2014-07-16	2014-07-16 06:45:00	2014-07-16 20:36:00	Helicopter2	0	121.5273	2014-07-17 02:19:03	30.26667	2014-07-05	2014-08-03	12	30	Summer
X37	171	M	542162.2	3278502	2014-07-16 21:48:46	2014-07-16	2014-07-16 06:45:00	2014-07-16 20:36:00	Helicopter2	0	92.16341	2014-07-17 02:48:46	29.71667	2014-07-05	2014-08-03	12	30	Summer
X37	171	M	542155.7	3278504	2014-07-16 22:18:46	2014-07-16	2014-07-16 06:45:00	2014-07-16 20:36:00	Helicopter2	0	6.753615	2014-07-17 03:18:46	30	2014-07-05	2014-08-03	12	30	Summer
X37	171	M	542155.7	3278507	2014-07-16 22:48:46	2014-07-16	2014-07-16 06:45:00	2014-07-16 20:36:00	Helicopter2	0	3.656546	2014-07-17 03:48:46	30	2014-07-05	2014-08-03	12	30	Summer
X37	171	M	542170.3	3278497	2014-07-16 23:19:04	2014-07-16	2014-07-16 06:45:00	2014-07-16 20:36:00	Helicopter2	0	17.74116	2014-07-17 04:19:04	30.3	2014-07-05	2014-08-03	12	30	Summer
X37	171	M	542178.2	3278545	2014-07-16 23:48:46	2014-07-16	2014-07-16 06:45:00	2014-07-16 20:36:00	Helicopter2	0	48.77171	2014-07-17 04:48:46	29.7	2014-07-05	2014-08-03	12	30	Summer
[truncated: 228,809 more rows]
