# Supplementary material for: Effects of drop net and helicopter net-gun capture on movement, space use, and survival of white-tailed deer
Source: PLoS One. 2026 Jan 6;21(1):e0340491. doi: 10.1371/journal.pone.0340491 (PMC12798857; doi:10.1371/journal.pone.0340491)
Supplement: S2 Code — R script and tutorial used to conduct data processing, perform movement and space use analyses, and create figures included in the manuscript and reported within the supplementary files. The location data is that of female and male white-tailed deer (Odocoileus virginianus) on Joint Base San Antonio-Camp Bullis, Texas, USA, 2011–2015. (ZIP) [file pone.0340491.s002.zip › S2 Code/R script/S2 Code.R]

#' ===========================================================
#' STEWART ET AL. 2026
#' Effects of drop net and helicopter net-gun capture on movement, space use, and survival of white-tailed deer
#' S2 Code. Location data and movement and space use analyses.
#' ===========================================================


#' =====================
#' PACKAGES
#' =====================


packages=c('adehabitatHR','AICcmodavg','amt','cluster','ctmm','DHARMa','data.table','emmeans','equatiomatic','factoextra','ggeffects','glmmTMB',
           'lubridate','lutz','mapview','MuMIn','parameters','performance','progress','raster','readxl','rgdal','rgeos','sf','sp','survival',
           'survminer','survMisc','tidyverse','viridis')
lapply(packages, library, character.only = TRUE)


#' =====================
#' STEP ONE: CALCULATE MOVEMENT AND SPACE USE ESTIMATES
#' =====================


PostCapDeer = readRDS("Revisions\\S2 Code\\Data\\PostCapDeer.rds")


dailyhrtibble = tibble(AnimalID = as.character(), KC_CollEv = as.numeric(), Sex = as.character(), 
                       Date = Date(), HRArea = as.numeric(), distancetraveled = as.numeric(), 
                       displacement = as.numeric(), nfixes = as.numeric())

ind = as.data.frame(distinct(PostCapDeer, KC_CollEv, Date_LMT))
hrs<-list()

pb <- progress_bar$new(format = "(:spin) [:bar] :percent [Elapsed time: :elapsedfull || Estimated time remaining: :eta]",
                       total = nrow(ind),
                       complete = "=",   # Completion bar character
                       incomplete = "-", # Incomplete bar character
                       current = ">",    # Current bar character
                       clear = FALSE,    # If TRUE, clears the bar when finish
                       width = 100)      # Width of the progress bar


for(i in 1:nrow(ind)){
  
  # MASTER LOCS
  mastlocs = PostCapDeer |> filter(KC_CollEv %in% ind[i,1]) |> filter(Date_LMT %in% ind[i,2])
  
  # SP LOCS 
  splocs = mastlocs
  coordinates(splocs) = c('UTM_X', 'UTM_Y')
  proj4string(splocs) <- CRS("+proj=utm +zone=14 +datum=NAD83 +units=m +no_defs")
  splocs <- splocs["KC_CollEv"] 
  
  # SF LOCS
  sflocs = mastlocs |> st_as_sf(coords = c("UTM_X", "UTM_Y"), crs = '+proj=utm +zone=14 +datum=NAD83 +units=m +no_defs')
  
  if(nrow(mastlocs) < 5){
    print("Less than 5 relocations - skipping")
  }else{
    # ESTIMATE RANGE - Fixed KDE - HREF (Laver and Kelly 2008; Werdel et al. 2021) - first generation estimator
    KDE = kernelUD(splocs, h='href', grid=500, extent = 9)
    KDE99 = getverticeshr(KDE, percent=99)
    KDE99sf = st_as_sf(KDE99) |> st_transform(crs = '+proj=utm +zone=14 +datum=NAD83 +units=m +no_defs')
    KDE99ha = as.numeric(st_area(KDE99sf))/ 10000
    hrs <- append(hrs, KDE99) 
    
    # DISTANCE TRAVELED
    dt = mastlocs |> summarize(meandist = sum(StepLength))
    
    # DISPLACEMENT BETWEEN FIRST AND LAST LOCATION
    firstloc = PostCapDeer |> filter(KC_CollEv %in% ind[i,1]) |> slice_min(TimeStamp_LMT) |>
      st_as_sf(coords = c("UTM_X", "UTM_Y"), crs = '+proj=utm +zone=14 +datum=NAD83 +units=m +no_defs')
    
    disp = mean(as.numeric(st_distance(firstloc, sflocs)))
    
    # CREATE SUMMARIES
    
    dailysummaries = data.frame(AnimalID = as.character(distinct(mastlocs, AnimalID)), KC_CollEv = ind[i,1], Sex = as.character(distinct(mastlocs, Sex)),
                                Date = ind[i,2], HRArea = KDE99ha, distancetraveled = as.numeric(dt),
                                displacement = disp, nfixes = nrow(mastlocs))
    dailyhrtibble = rbind(dailyhrtibble, dailysummaries)   
    pb$tick() 
  }}

overlapvalsday = data.frame(PCT_Overlap = as.numeric())
for(i in 1:(length(hrs)-1)){
  hr1 = st_as_sf(hrs[[i]]) |> st_transform(crs = '+proj=utm +zone=14 +datum=NAD83 +units=m +no_defs')
  hr2 = st_as_sf(hrs[[i+1]]) |> st_transform(crs = '+proj=utm +zone=14 +datum=NAD83 +units=m +no_defs')
  if(suppressWarnings(nrow(st_intersection(hr1, hr2))) == 0){
    intersection = data.frame(PCT_Overlap = 0)
    overlapvalsday = rbind(overlapvalsday, intersection)
  }else{
    intersection = data.frame(PCT_Overlap = suppressWarnings(round(((as.numeric(st_area(st_intersection(hr1, hr2))/10000)/as.numeric(st_area(st_sf(geometry = st_union(rbind(hr1, hr2))))/10000))*100),2)))
    overlapvalsday = rbind(overlapvalsday, intersection)
  }}

overlaps = rbind(data.frame(PCT_Overlap = c(NA, overlapvalsday$PCT_Overlap)))
dailyhrtibble2 = dailyhrtibble |> add_column(overlaps) 
firstrow = dailyhrtibble2 |>  group_by(KC_CollEv) |> slice_min(Date) |> mutate(PCT_Overlap = ifelse(PCT_Overlap >= 0, NA, PCT_Overlap))
dailyhrtibble3 = dailyhrtibble2 |> group_by(KC_CollEv) |> slice(-1) |> ungroup() |> add_row(firstrow) |> arrange(KC_CollEv, Date) 

dailyhrtibble4 = dailyhrtibble3 |> left_join(PostCapDeer |> distinct(KC_CollEv, CaptureMethod, Date_LMT, DaysFromCapture, DaysInStudy), by = c("KC_CollEv", "Date" = "Date_LMT")) |>
  rename(dailystep = distancetraveled, dailydisp = displacement) |>
  left_join(distinct(PostCapDeer, KC_CollEv, Recap), by = "KC_CollEv") |>
  mutate(Recap =  ifelse(KC_CollEv %in% c('21','19','110','46','37','145','80','122','114','107','108','163','95','112'), 1, Recap)) |>
  mutate(Recap =  ifelse(KC_CollEv %in% c('33','147'), 2, Recap)) |>
  mutate(Recap =  ifelse(KC_CollEv %in% c('98'), 0, Recap)) 

postcap = dailyhrtibble4 |>
  group_by(KC_CollEv, Sex, CaptureMethod, Recap) |>
  mutate(dailystepltmean = mean(dailystep), dailydispltmean = mean(dailydisp),
         HRArealtmean = mean(HRArea), PCT_Overlapltmean = mean(PCT_Overlap, na.rm = TRUE)) |>
  ungroup() |>
  mutate(diffmeanstep = (((dailystep - dailystepltmean)/dailystepltmean)*100),
         diffmeandisp = (((dailydisp - dailydispltmean)/dailydispltmean)*100),
         diffHRArea = (((HRArea - HRArealtmean)/HRArealtmean)*100),
         diffPCT_Overlap = (((PCT_Overlap - PCT_Overlapltmean)/PCT_Overlapltmean)*100)) |>
  mutate(DaysFromCapture = as.character(DaysFromCapture))

zeros = postcap |> distinct(KC_CollEv, Sex, CaptureMethod, Recap, dailystepltmean, dailydispltmean, HRArealtmean, PCT_Overlapltmean) |>
  add_column(DaysFromCapture = 'ltmean') |> 
  rename(dailystep = dailystepltmean, dailydisp = dailydispltmean, HRArea = HRArealtmean, PCT_Overlap = PCT_Overlapltmean)

finaldata = postcap |> dplyr::select(KC_CollEv, Sex, DaysFromCapture, CaptureMethod, Recap, dailystep, dailydisp, HRArea, PCT_Overlap) |>
  add_row(zeros) |>
  mutate(PCT_Overlap = PCT_Overlap/100) |>
  left_join(distinct(PostCapDeer, Season, KC_CollEv), by = "KC_CollEv")


#' =====================================
#' STEP TWO: MOVEMENT ANALYSIS
#' =====================================


stepdatum = finaldata 

stepdatum$DaysFromCapture <- factor(stepdatum$DaysFromCapture)
stepdatum$DaysFromCapture <- relevel(stepdatum$DaysFromCapture, ref = "ltmean")
stepdatum$CaptureMethod <- factor(stepdatum$CaptureMethod)
stepdatum$CaptureMethod <- relevel(stepdatum$CaptureMethod, ref = "Drop_Net")
stepdatum$Sex <- factor(stepdatum$Sex)
stepdatum$Sex<- relevel(stepdatum$Sex, ref = "M")
stepdatum$Season <- factor(stepdatum$Season)
stepdatum$Season<- relevel(stepdatum$Season, ref = "Summer")

bestNormalize::bestNormalize(stepdatum$dailystep) #yeojohnson

transformedobject = bestNormalize::yeojohnson(stepdatum[,'dailystep']$dailystep)
stepdatum = stepdatum |> mutate(dailystep = transformedobject$x.t)

model = glmmTMB(dailystep ~ DaysFromCapture * CaptureMethod * Sex + Season + (1|KC_CollEv), 
                data = stepdatum, family = gaussian(link = 'identity'))

sim_res <- DHARMa::simulateResiduals(model)
plot(sim_res)
DHARMa::testDispersion(sim_res)
performance::r2(model)

car::Anova(model, type = "III")

emm_method <- emmeans(model, ~ CaptureMethod)
pairs(emm_method)

man <- as.data.frame(ggeffects::ggpredict(model, c("DaysFromCapture", "CaptureMethod"), bias_correction = TRUE)) 
emm <- emmeans(model, ~ DaysFromCapture | CaptureMethod)
contr <- contrast(emm, method = "trt.vs.ctrl", ref = "ltmean")

cm = emmeans(model, ~Season)
comparison = as.data.frame(pairs(cm))
seasonpredictions = as.data.frame(ggeffects::ggpredict(model, c("Season"), bias_correction = TRUE)) 
seasonpredictions = seasonpredictions |> mutate(predictedbacktrans = predict(transformedobject, newdata = seasonpredictions$predicted, inverse = TRUE),
                                                CILowbacktrans = predict(transformedobject, newdata = seasonpredictions$conf.low, inverse = TRUE),
                                                CIHighbacktrans = predict(transformedobject, newdata = seasonpredictions$conf.high, inverse = TRUE))

cld_df <- summary(contr) |> as.data.frame() |> 
  mutate(DaysFromCapture = sub(" - ltmean", "", contrast), .group = ifelse(p.value <= 0.05, "b", "a")) |>
  dplyr::select(CaptureMethod, DaysFromCapture, .group)

man <- man |> left_join(cld_df, by = c("x" = "DaysFromCapture", "group" = "CaptureMethod")) 

man = man |> mutate(predicted = predict(transformedobject, newdata = man$predicted, inverse = TRUE),
                    conf.low = predict(transformedobject, newdata = man$conf.low, inverse = TRUE),
                    conf.high = predict(transformedobject, newdata = man$conf.high, inverse = TRUE))

x_levels <- c("ltmean", sort(as.numeric(unique(man$x[man$x != "ltmean"]))))
man <- man |> mutate(x = factor(x, levels = x_levels))

ltmean_ref <- man |>
  filter(x == "ltmean") |>
  select(group, predicted, conf.low, conf.high) |>
  rename(ltmean_pred = predicted,
         ltmean_low = conf.low,
         ltmean_high = conf.high)

man_plot <- man |>
  filter(x != "ltmean") |> 
  left_join(ltmean_ref, by = c("group" = "group"))

man_plot <- man_plot |>
  mutate(colorpick = ifelse(conf.low > ltmean_pred | conf.high < ltmean_pred, "Significant", "Not significant"),
         colorpick = factor(colorpick, levels = c("Not significant", "Significant")))

ggplot(man_plot, aes(x = as.numeric(x), y = predicted, group = group)) +
  theme_minimal() +
  geom_ribbon(aes(ymin = conf.low, ymax = conf.high), alpha = 0.4, fill = "gray70") +
  geom_hline(aes(yintercept = ltmean_pred), size = 1.2, color = "black", linetype = "solid") +
  geom_line(size = 1.2, color = 'black') +
  geom_point(aes(fill = colorpick), shape = 21, size = 4, color = "black", stroke = 1.5) +
  facet_wrap(~ group, labeller = labeller(
      group = c(Drop_Net     = "Drop Net", Helicopter1  = "Single Helicopter", Helicopter2  = "Tandem Helicopters"))) +
  scale_fill_manual(values = c("Not significant" = "darkgray", "Significant" = "red"), name = NULL) +
  scale_color_brewer(palette = "Dark2", name = NULL) +
  labs(x = "Days From Capture", y = "Daily Distance Traveled (m)") +
  theme(axis.text = element_text(size = 12, color = 'black'),      
    axis.title = element_text(size = 15),   
    strip.text = element_text(size = 15),    
    legend.position = "bottom",
    text = element_text(size = 15),
    legend.text = element_text(size = 14)) #809/452


#' =====================================
#' STEP THREE: DISPLACEMENT ANALYSIS
#' =====================================


dispdatum = finaldata 

dispdatum$DaysFromCapture <- factor(dispdatum$DaysFromCapture)
dispdatum$DaysFromCapture <- relevel(dispdatum$DaysFromCapture, ref = "ltmean")
dispdatum$CaptureMethod <- factor(dispdatum$CaptureMethod)
dispdatum$CaptureMethod <- relevel(dispdatum$CaptureMethod, ref = "Drop_Net")
dispdatum$Sex <- factor(dispdatum$Sex)
dispdatum$Sex<- relevel(dispdatum$Sex, ref = "M")
dispdatum$Season <- factor(dispdatum$Season)
dispdatum$Season<- relevel(dispdatum$Season, ref = "Summer")

bestNormalize::bestNormalize(dispdatum$dailydisp) #ordernorm

transformedobject = bestNormalize::yeojohnson(dispdatum[,'dailydisp']$dailydisp)
dispdatum = dispdatum |> mutate(dailydisp = transformedobject$x.t)

model = glmmTMB(dailydisp ~ DaysFromCapture * CaptureMethod * Sex + Season + (1|KC_CollEv), 
                data = dispdatum, family = gaussian(link = 'identity'))

sim_res <- DHARMa::simulateResiduals(model)
plot(sim_res)
DHARMa::testDispersion(sim_res)
performance::r2(model)

car::Anova(model, type = "III")

emm_cm <- emmeans(model, ~ CaptureMethod | Sex)
pairs(emm_cm, adjust = "tukey")

man <- as.data.frame(ggeffects::ggpredict(model, c("DaysFromCapture", "CaptureMethod", "Sex"), bias_correction = TRUE)) 
emm <- emmeans(model, ~ DaysFromCapture | CaptureMethod * Sex)
contr <- contrast(emm, method = "trt.vs.ctrl", ref = "ltmean")

cm = emmeans(model, ~Season)
comparison = as.data.frame(pairs(cm))
seasonpredictions = as.data.frame(ggeffects::ggpredict(model, c("Season"), bias_correction = TRUE)) 
seasonpredictions = seasonpredictions |> mutate(predictedbacktrans = predict(transformedobject, newdata = seasonpredictions$predicted, inverse = TRUE),
                                                CILowbacktrans = predict(transformedobject, newdata = seasonpredictions$conf.low, inverse = TRUE),
                                                CIHighbacktrans = predict(transformedobject, newdata = seasonpredictions$conf.high, inverse = TRUE))

cld_df <- summary(contr) |> as.data.frame() |>
  mutate(DaysFromCapture = sub(" - ltmean", "", contrast), .group = ifelse(p.value <= 0.05, "b", "a")) |>
  dplyr::select(CaptureMethod, Sex, DaysFromCapture, .group)

man <- man |> rename(Sex = facet) |> left_join(cld_df, by = c("x" = "DaysFromCapture", "group" = "CaptureMethod", "Sex" = "Sex")) 

man = man |> mutate(predicted = predict(transformedobject, newdata = man$predicted, inverse = TRUE),
                    conf.low = predict(transformedobject, newdata = man$conf.low, inverse = TRUE),
                    conf.high = predict(transformedobject, newdata = man$conf.high, inverse = TRUE))

x_levels <- c("ltmean", sort(as.numeric(unique(man$x[man$x != "ltmean"]))))
man <- man |> mutate(x = factor(x, levels = x_levels))

ltmean_ref <- man |>
  filter(x == "ltmean") |>
  select(group, Sex, predicted, conf.low, conf.high) |>
  rename(ltmean_pred = predicted,
         ltmean_low = conf.low,
         ltmean_high = conf.high)

man_plot <- man |>
  filter(x != "ltmean") |>  # exclude ltmean from points
  left_join(ltmean_ref, by = c("group" = "group", "Sex" = "Sex"))

man_plot <- man_plot |>
  mutate(colorpick = ifelse(conf.low > ltmean_pred | conf.high < ltmean_pred, "Significant", "Not significant"),
    colorpick = factor(colorpick, levels = c("Not significant", "Significant")))

ggplot(man_plot, aes(x = as.numeric(x), y = predicted, group = group)) +
  theme_minimal() +
  geom_ribbon(aes(ymin = conf.low, ymax = conf.high), alpha = 0.4, fill = "gray70") +
  geom_hline(aes(yintercept = ltmean_pred), size = 1.2, color = "black", linetype = "solid") +
  geom_line(size = 1.2, color = 'black') +
  geom_point(aes(fill = colorpick), shape = 21, size = 4, color = "black", stroke = 1.5) +
  facet_grid(Sex ~ group, labeller = labeller(Sex = c(M = "Male", F = "Female"),
      group = c(Drop_Net     = "Drop Net", Helicopter1  = "Single Helicopter", Helicopter2  = "Tandem Helicopters"))) +
  scale_fill_manual(values = c("Not significant" = "darkgray", "Significant" = "red"), name = NULL) +
  scale_color_brewer(palette = "Dark2", name = NULL) +
  labs(x = "Days From Capture", y = "Daily Displacement (m)") +
  theme(axis.text = element_text(size = 12, color = 'black'),  
    axis.title = element_text(size = 15),     
    strip.text = element_text(size = 15),    
    legend.position = "bottom",
    text = element_text(size = 15),
    legend.text = element_text(size = 14)) #809/588


#' =====================================
#' STEP FOUR: HOME RANGE ANALYSIS
#' =====================================


HRdatum = finaldata 

HRdatum$DaysFromCapture <- factor(HRdatum$DaysFromCapture)
HRdatum$DaysFromCapture <- relevel(HRdatum$DaysFromCapture, ref = "ltmean")
HRdatum$CaptureMethod <- factor(HRdatum$CaptureMethod)
HRdatum$CaptureMethod <- relevel(HRdatum$CaptureMethod, ref = "Drop_Net")
HRdatum$Sex <- factor(HRdatum$Sex)
HRdatum$Sex<- relevel(HRdatum$Sex, ref = "M")
HRdatum$Season <- factor(HRdatum$Season)
HRdatum$Season<- relevel(HRdatum$Season, ref = "Summer")

bestNormalize::bestNormalize(HRdatum$HRArea) #orderNorm

transformedobject = bestNormalize::yeojohnson(HRdatum[,'HRArea']$HRArea)
HRdatum = HRdatum |> mutate(HRArea = transformedobject$x.t)

model = glmmTMB(HRArea ~ DaysFromCapture * CaptureMethod * Sex + Season + (1|KC_CollEv), 
                data = HRdatum, family = gaussian(link = 'identity'))

sim_res <- DHARMa::simulateResiduals(model)
plot(sim_res)
DHARMa::testDispersion(sim_res)
performance::r2(model)

car::Anova(model, type = "III")

cm = emmeans(model, ~Season)
comparison = as.data.frame(pairs(cm))
seasonpredictions = as.data.frame(ggeffects::ggpredict(model, c("Season"), bias_correction = TRUE)) 
seasonpredictions = seasonpredictions |> mutate(predictedbacktrans = predict(transformedobject, newdata = seasonpredictions$predicted, inverse = TRUE),
                                                CILowbacktrans = predict(transformedobject, newdata = seasonpredictions$conf.low, inverse = TRUE),
                                                CIHighbacktrans = predict(transformedobject, newdata = seasonpredictions$conf.high, inverse = TRUE))


#' =====================================
#' STEP FIVE: RANGE FIDELITY ANALYSIS
#' =====================================


overlapdatum = finaldata |> filter(!DaysFromCapture %in% 1)

overlapdatum$DaysFromCapture <- factor(overlapdatum$DaysFromCapture)
overlapdatum$DaysFromCapture <- relevel(overlapdatum$DaysFromCapture, ref = "ltmean")
overlapdatum$CaptureMethod <- factor(overlapdatum$CaptureMethod)
overlapdatum$CaptureMethod <- relevel(overlapdatum$CaptureMethod, ref = "Drop_Net")
overlapdatum$Sex <- factor(overlapdatum$Sex)
overlapdatum$Sex<- relevel(overlapdatum$Sex, ref = "M")
overlapdatum$Season <- factor(overlapdatum$Season)
overlapdatum$Season<- relevel(overlapdatum$Season, ref = "Summer")

bestNormalize::bestNormalize(overlapdatum$PCT_Overlap) #ordernorm

transformedobject = bestNormalize::yeojohnson(overlapdatum[,'PCT_Overlap']$PCT_Overlap)
overlapdatum = overlapdatum |> mutate(PCT_Overlap = transformedobject$x.t)

model = glmmTMB(PCT_Overlap ~ DaysFromCapture * CaptureMethod * Sex + Season + (1|KC_CollEv), 
                data = overlapdatum, family = gaussian(link = 'identity'))

sim_res <- DHARMa::simulateResiduals(model)
plot(sim_res)
DHARMa::testDispersion(sim_res)
performance::r2(model)

car::Anova(model, type = "III")

man <- as.data.frame(ggeffects::ggpredict(model, c("DaysFromCapture"), bias_correction = TRUE)) 
emm <- emmeans(model, ~ DaysFromCapture)
contr <- contrast(emm, method = "trt.vs.ctrl", ref = "ltmean")

cm = emmeans(model, ~Season)
comparison = as.data.frame(pairs(cm))
seasonpredictions = as.data.frame(ggeffects::ggpredict(model, c("Season"), bias_correction = TRUE)) 
seasonpredictions = seasonpredictions |> mutate(predictedbacktrans = predict(transformedobject, newdata = seasonpredictions$predicted, inverse = TRUE),
                                                CILowbacktrans = predict(transformedobject, newdata = seasonpredictions$conf.low, inverse = TRUE),
                                                CIHighbacktrans = predict(transformedobject, newdata = seasonpredictions$conf.high, inverse = TRUE))
comparison
seasonpredictions

cld_df <- summary(contr) |> as.data.frame() |>
  mutate(DaysFromCapture = sub(" - ltmean", "", contrast), .group = ifelse(p.value <= 0.05, "b", "a")) |>
  select(DaysFromCapture, .group)

man <- man |> left_join(cld_df, by = c("x" = "DaysFromCapture")) 

man = man |> mutate(predicted = predict(transformedobject, newdata = man$predicted, inverse = TRUE),
                    conf.low = predict(transformedobject, newdata = man$conf.low, inverse = TRUE),
                    conf.high = predict(transformedobject, newdata = man$conf.high, inverse = TRUE))

x_levels <- c("ltmean", sort(as.numeric(unique(man$x[man$x != "ltmean"]))))
man <- man |> mutate(x = factor(x, levels = x_levels))

ltmean_ref <- man |>
  filter(x == "ltmean") |>
  select(group, predicted, conf.low, conf.high) |>
  rename(ltmean_pred = predicted,
         ltmean_low = conf.low,
         ltmean_high = conf.high)

man_plot <- man |>
  filter(x != "ltmean") |>  
  left_join(ltmean_ref, by = c("group" = "group"))

man_plot <- man_plot |> mutate(colorpick = ifelse(conf.low > ltmean_pred | conf.high < ltmean_pred, "Significant", "Not significant"),
    colorpick = factor(colorpick, levels = c("Not significant", "Significant")))

ggplot(man_plot, aes(x = as.numeric(x), y = predicted, group = group)) +
  theme_minimal() +
  geom_ribbon(aes(ymin = conf.low, ymax = conf.high), alpha = 0.4, fill = "gray70") +
  geom_hline(aes(yintercept = ltmean_pred), size = 1.2, color = "black", linetype = "solid") +
  geom_line(size = 1.2, color = 'black') +
  geom_point(aes(fill = colorpick), shape = 21, size = 4, color = "black", stroke = 1.5) +
  scale_fill_manual(values = c("Not significant" = "darkgray", "Significant" = "red"), name = NULL) +
  scale_color_brewer(palette = "Dark2", name = NULL) +
  labs(x = "Days From Capture", y = "Range Overlap") +
  theme(axis.text = element_text(size = 12, color = 'black'),   
    axis.title = element_text(size = 15),     
    strip.text = element_text(size = 15),    
    legend.position = "bottom",
    text = element_text(size = 15),
    legend.text = element_text(size = 14)) #809/452
